# Supplementary material for: Burden of disease studies in the WHO European Region—a mapping exercise
Source: Eur J Public Health. 2018 Apr 25;28(4):773–8. doi: 10.1093/eurpub/cky060 (PMC6093319; doi:10.1093/eurpub/cky060)
Supplement: Supplementary Data [file cky060_supp.zip]

Archive with 3 entries (2 files):
- cky060-suppl_data/
- cky060-suppl_data/ejph-2017-09-om-0709-File004.doc
- cky060-suppl_data/ejph-2017-09-om-0709-File005.xlsx
