# Supplementary material for: Burden of disease studies in the WHO European Region—a mapping exercise
Source: Eur J Public Health. 2018 Apr 25;28(4):773–8. doi: 10.1093/eurpub/cky060 (PMC6093319; doi:10.1093/eurpub/cky060)
Supplement: Supplementary Data [file cky060_supp.zip › cky060-suppl_data/ejph-2017-09-om-0709-File005.xlsx]

## Sheet: Studies List
	Updated 21/11/2017		Searches	Dates of searches	No. results considered	Search engine(s)	Restrictions	Search terms	No. searches/hits	No. of finds
			Search 1	19-26 April 2016	All	Google + Google Scholar	G = no omissions, GS = since year 2000	"Country Name" "national burden of disease" "DALY"	106 searches with 72–538 hits each	63
	Duplicate studies marked in red		Search 2	23-27 May 2016	All	Google	Similar results omitted	Burden of disease Country Name	53 searches with 142–277 hits each	51
			Search 3	16 June - 13 July 2016	All OR first 100	Google Scholar	No omissions	"DALY" author:"Full name" OR "DALY" author:"Surname"	>600 researchers with 0–104 hits each & >100 researchers with 0–6790 hits each	84
							Journal Articals			Books/Presentations/Reports
Authors	Title	Year	Country	Study Type	Search	Media Type	Journal	Volume	Issue	Name	Editors	Publisher	Place Published	Pages	Language	Links
V. Koko, A. Ndrepepa and S. Skenderaj	Epidemiology of Rheumatoid Arthritis in Southern Albania	2015	Albania	Specific	2	Journal article	Materia socio-medica	27	3					172-175	English	https://www.ncbi.nlm.nih.gov/pubmed/26236163
M. Bauer	PCN76 - Burden of disease of the mastocarcinoma in Austria	2014	Austria	Specific	2	Journal article	Value in Health	17	7					A627-A627	English	http://ac.els-cdn.com/S1098301514041643/1-s2.0-S1098301514041643-main.pdf?_tid=e6990da2-af2e-11e6-ab78-00000aacb35f&acdnat=1479652845_e615a8e0f2cc81e767a22b76a9208fa0
M. Bauer	PDB124 - Burden of Disease of Diabetes Mellitus Typ-2 In Austria	2015	Austria	Specific	2	Journal article	Value in Health	18	7					A619-A619	English	http://ac.els-cdn.com/S1098301515042400/1-s2.0-S1098301515042400-main.pdf?_tid=ececb078-af2e-11e6-984f-00000aab0f27&acdnat=1479652856_b53152a280fd7a783f411f9bef9dafbd
S. Polinder, W. J. Meerding, S. Mulder, E. Petridou and E. van Beeck	Assessing the burden of injury in six European countries	2007	Austria	Specific, multicountry	1	Journal article	Bulletin of the World Health Organization	85	1					27-34	English	https://www.ncbi.nlm.nih.gov/pubmed/17242755
S. Polinder, J. A. Haagsma, H. Toet, M. J. Brugmans and E. F. van Beeck	Burden of injury in childhood and adolescence in 8 European countries	2010	Austria	Specific, multicountry	3	Journal article	BMC public health	10	1					45	English	https://bmcpublichealth.biomedcentral.com/articles/10.1186/1471-2458-10-45
M. Farahbakhsh, A. Kousha, A. Zakeri and K. Valizade	Determination of Burden of Common Diseases in East Azerbaijan, 2007	2012	Azerbaijan	Full, sub country	2	Journal article	Medical Journal of Tabriz University of Medical Sciences	34	1					81-87	Persian	http://majalleh.tbzmed.ac.ir/common/files_pdf/7760_en.pdf http://www.sid.ir/Fa/VEWSSID/J_pdf/58613910113.pdf
S. Hakimi, M. Farahbakhsh, A. Kousha, A. Zakeri and K. Valizadeh	Womenʼs Burden of Disease and Injuries in East Azerbaijan	2012	Azerbaijan	Full, sub country	1	Journal article	Zahedan Journal of Research in Medical Sciences	14	10					79-81	English	https://www.researchgate.net/publication/301201348_Womens_Burden_of_Disease_and_Injuries_in_East_Azerbaijan_Article_information_Abstract
E. Baert, G. De Backer, G. Byttebier, S. De Henauw, H. Van Oyen and W. Aelvoet	Gezondheidsindicatoren 2000 [Health indicators 2000]	2002	Belgium	Extensive	1	Report				Disability Adjusted Life Years. Een eerste berekening voor Vlaanderen [Disability Adjusted Life Years. A first calculation for Flanders]	Authors	Flemish Agency for Care and Health	Brussels	262-276	Dutch	https://www.vlaanderen.be/nl/publicaties/detail/gezondheidsindicatoren-2000
MIRA Team	Milieurapport Vlaanderen. mira-t milieu-indicatoren in zakformaat [Environmental report Flanders. Mira-t environmental indicators in pocket format]	2005	Belgium	Specific	3	Book				Indicator book for Flanders	MIRA	MIRA	Mechelen	53107	Dutch	http://www.vliz.be/imisdocs/publications/259996.pdf
S. Stassen, R. Torfs, U. Maris and R. Dijkmans	DALYs versus monetary valuation for Environmental Health Priority Setting based on Air Pollution and Noise in Flanders	2007	Belgium	Specific	3	Conference Paper				16th SRA-Europe Meeting: Building Bridges - Issues for Future Risk Research	Authors	?	The Hague	N.A.	English	https://lirias.kuleuven.be/handle/123456789/409707
K. R. Stassen, P. Collier and R. Torfs	Environmental burden of disease due to transportation noise in Flanders (Belgium)	2008	Belgium	Specific	1	Journal article	Transportation research part D: transport and environment	13	6					355-358	English	http://ac.els-cdn.com/S1361920908000631/1-s2.0-S1361920908000631-main.pdf?_tid=b1b154c2-af2f-11e6-a3be-00000aab0f27&acdnat=1479653186_f28752c134d2bfaa2a26fa6235e18199
J. Buekers, R. Torfs, F. Deutsch, W. Lefebvre and M. Bossuyt	Inschatting ziektelast en externe kosten veroorzaakt door verschillende milieufactoren in Vlaanderen, studie uitgevoerd in opdracht van de Vlaamse Milieumaatschappij [Estimation of disease burden and external costs caused by various environmental factors in Flanders, study carried out on behalf of the Flemish Environmental Society]	2012	Belgium	Specific	1	Report				N.A.	Author	MIRA	Mechelen	N.A.	Dutch	http://www.milieurapport.be/Upload/main/0_onderzoeksrapporten/2012/DALYs_en_externe_kosten_TW_red.pdf
S. Dhondt, C. Macharis, N. Terryn, F. Van Malderen and K. Putman	Health burden of road traffic accidents, an analysis of clinical data on disability and mortality exposure rates in Flanders and Brussels	2013	Belgium	Specific	1	Journal article	Accident Analysis & Prevention	50	N.A.					659-666	English	https://www.ncbi.nlm.nih.gov/pubmed/22771286
S. Henrard	Impact of a rare disease on Public Health today and tomorrow: the case of haemophilia	2013	Belgium	Specific	3	Thesis (Dissertation, Public Health Sciences)				Public Health Sciences Dissertation	Author	UCL	Ottignies-Louvain-la-Neuve	N.A.	English	https://dial.uclouvain.be/pr/boreal/object/boreal:136113
S. Henrard, B. Devleesschauwer, P. Beutels, M. Callens, F. De Smet, C. Hermans and N. Speybroeck	The health and economic burden of haemophilia in Belgium: a rare, expensive and challenging disease	2014	Belgium	Specific	1	Journal article	Orphanet Journal of Rare Diseases	9	1					39	English	https://ojrd.biomedcentral.com/articles/10.1186/1750-1172-9-39
J. Buekers, E. Dons, B. Elen and L. I. Panis	Health impact model for modal shift from car use to cycling or walking in Flanders: application to two bicycle highways	2015	Belgium	Specific	3	Journal article	Journal of Transport & Health	2	4					549-562	English	http://ac.els-cdn.com/S221414051500674X/1-s2.0-S221414051500674X-main.pdf?_tid=f5ecd450-af2e-11e6-b849-00000aacb35f&acdnat=1479652871_79894198fb0dfc3bde4b2b0944120959
I. Tromme, C. Legrand, B. Devleesschauwer, U. Leiter, S. Suciu, A. Eggermont, J. Francart, F. Calay, J. A. Haagsma and J.-F. Baurain	Melanoma burden by melanoma stage: Assessment through a disease transition model	2016	Belgium	Specific	3	Journal article	European Journal of Cancer	53	N.A.					33-41	English	http://ac.els-cdn.com/S095980491500862X/1-s2.0-S095980491500862X-main.pdf?_tid=c15110d4-af2f-11e6-8f5e-00000aab0f02&acdnat=1479653212_f89b19b5d79fc4e5e350520f332111d7
A. M. Dzhambov, D. D. Dimitrova and V. K. Mihaylova-Alakidi	Burden of sleep disturbance due to traffic noise in Bulgaria	2015	Bulgaria	Specific	3	Journal article	Folia medica	57	3-4,					264-269	English	https://www.ncbi.nlm.nih.gov/pubmed/27180356
A. Dzhambov and D. Dimitrova	Road traffic noise and annoyance: exposure-response relationship and burden of disease calculations in Bulgaria	2015	Bulgaria	Specific	2	Journal article	Scripta Scientifica Medica	47	2					22-30	English	http://press.mu-varna.bg/ojs/index.php/ssm/article/view/1153/1103
I. Soerjomataram, J. Lortet-Tieulent, J. Ferlay, D. Forman, C. Mathers, D. M. Parkin and F. Bray	Estimating and validating disability-adjusted life years at the global level: a methodological framework for cancer	2012	Bulgaria	Specific, multicountry	3	Journal article	BMC medical research methodology	12	1					125	English	https://bmcmedresmethodol.biomedcentral.com/articles/10.1186/1471-2288-12-125
A. L. Holm, C. Glümer and F. Diderichsen	Health Impact Assessment of increased cycling to place of work or education in Copenhagen	2012	Denmark	Specific	3	Journal article	Bmj Open	2	4					e001135	English	https://www.ncbi.nlm.nih.gov/pmc/articles/PMC4400672/pdf/bmjopen-2012-001135.pdf
F. L. Berjia, J. Hoekstra, R. Andersen, M. Poulsen and M. Nauta	Risk-benefit assessment of cold-smoked salmon: Microbial risk versus nutritional benefit	2012	Denmark	Specific	3	Journal article	European Journal of Food Research & Review	2	2					49-68	English	http://orbit.dtu.dk/en/publications/riskbenefit-assessment-of-coldsmoked-salmon-microbial-risk-versus-nutritional-benefit(0fbd439a-13aa-42df-b15a-2a5d213607ea).html
F. L. Berjia, M. Nauta, M. Poulsen and R. Andersen	Method development in risk-benefit assessment and burden of disease estimation of food	2013	Denmark	Specific	3	Thesis (PHD)				PHD thesis	Author	Technical University of Denmark	Søborg	N.A.	English	http://orbit.dtu.dk/fedora/objects/orbit:130183/datastreams/file_5bd372c2-aacf-4393-84aa-acd2fe5417e2/content
A. L. Holm, M.-B. Laursen, M. Koch, J. D. Jensen and F. Diderichsen	The health benefits of selective taxation as an economic instrument in relation to IHD and nutrition-related cancers	2013	Denmark	Specific	3	Journal article	Public health nutrition	16	12					2124-2131	English	https://www.cambridge.org/core/services/aop-cambridge-core/content/view/88903BE72E384D2A836BE358F335975D/S1368980013000153a.pdf/the-health-benefits-of-selective-taxation-as-an-economic-instrument-in-relation-to-ihd-and-nutrition-related-cancers.pdf
S. M. Pires	Burden of Disease of Foodborne Pathogens in Denmark	2014	Denmark	Specific	2	Report				Technical Report	Author	National Food Institute	Kongens Lyngby	N.A.	English	http://www.food.dtu.dk/english/news/2014/11/the-real-disease-burden-of-foodborne-infections?id=2f65b777-be4e-4109-8503-5c3934b33cba
F. L. Berjia, M. Poulsen and M. Nauta	Burden of diseases estimates associated to different red meat cooking practices	2014	Denmark	Specific	3	Journal article	Food and Chemical Toxicology	66	N.A.					237-244	English	http://ac.els-cdn.com/S0278691514000593/1-s2.0-S0278691514000593-main.pdf?_tid=e98644a8-af2e-11e6-9f34-00000aab0f26&acdnat=1479652850_964462382974e5f00cbd07368dbae1ac
A. L. Holm, L. Veerman, L. Cobiac, O. Ekholm and F. Diderichsen	Cost-effectiveness of changes in alcohol taxation in Denmark: a modelling study	2014	Denmark	Specific	3	Journal article	Cost effectiveness and resource allocation	12	1					1	English	https://www.ncbi.nlm.nih.gov/pmc/articles/PMC3914680/pdf/1478-7547-12-1.pdf
A. L. Holm, L. Veerman, L. Cobiac, O. Ekholm and F. Diderichsen	Cost-effectiveness of preventive interventions to reduce alcohol consumption in Denmark	2014	Denmark	Specific	3	Journal article	PLoS One	9	2					e88041	English	https://www.ncbi.nlm.nih.gov/pmc/articles/PMC3914889/pdf/pone.0088041.pdf
H. Mejborn, L. S. Jakobsen, P. T. Olesen, K. Jørgensen, T. Christensen, M. Nauta and M. Poulsen	Helhedssyn på nødder: en risk-benefit vurdering [Overall view on nuts: a risk-benefit assessment]	2015	Denmark	Specific	3	Report				N.A.	Authors	DTU Food Institute	Søborg	N.A.	Danish	http://www.food.dtu.dk/-/media/Institutter/Foedevareinstituttet/Publikationer/Pub-2015/Rapport_Helhedssyn-paa-noedder.ashx?la=da
L. S. Jakobsen, K. Granby, V. K. Knudsen, M. Nauta, S. M. Pires and M. Poulsen	Burden of disease of dietary exposure to acrylamide in Denmark	2016	Denmark	Specific	2	Journal article	Food and Chemical Toxicology	90						151-159	English	http://ac.els-cdn.com/S0278691516300217/1-s2.0-S0278691516300217-main.pdf?_tid=5fd42436-af2f-11e6-9f72-00000aacb361&acdnat=1479653048_fe2448be1b3242c7af62bc3d354aac81
M. E. Kruijshaar and J. J. Barendregt	The breast cancer related burden of morbidity and mortality in six European countries	2004	Denmark	Specific, multicountry	1	Journal article	The European Journal of Public Health	14	2					141-146	English	http://eurpub.oxfordjournals.org/content/eurpub/14/2/141.full.pdf
S. Polinder, W. J. Meerding, S. Mulder, E. Petridou and E. van Beeck	Assessing the burden of injury in six European countries	2007	Denmark	Specific, multicountry	1	Journal article	Bulletin of the World Health Organization	85	1					27-34	English	https://www.ncbi.nlm.nih.gov/pubmed/17242755
S. Polinder, J. A. Haagsma, H. Toet, M. J. Brugmans and E. F. van Beeck	Burden of injury in childhood and adolescence in 8 European countries	2010	Denmark	Specific, multicountry	3	Journal article	BMC public health	10	1					45	English	https://bmcpublichealth.biomedcentral.com/articles/10.1186/1471-2458-10-45
E. E. Agardh, A. K. Danielsson, M. Ramstedt, A. Ledgaard Holm, F. Diderichsen, K. Juel, S. E. Vollset, A. K. Knudsen, J. Minet Kinge and R. White	Alcohol‐attributed disease burden in four Nordic countries: a comparison using the Global Burden of Disease, Injuries and Risk Factors 2013 study	2016	Denmark	Specific, multicountry	2	Journal article	Addiction	111	10					1806-1813	English	https://www.ncbi.nlm.nih.gov/pubmed/27085097
M.-J. Mangen, A. Havelaar, J. Haagsma and M. Kretzschmar	The burden of Campylobacter-associated disease in six European countries	2016	Denmark, Netherlands, Norway, Poland, Spain, United Kingdom	Specific, multicountry	1	Journal article	Microbial Risk Analysis	2-3,	N.A.					48-52	English	http://www.sciencedirect.com/science/article/pii/S2352352216300020
T. Lai, K. Vals, R-A. Kiivet	Haiguskoormuse tõttu kaotatud eluaastad Eestis: seosed riskifaktoritega ja riskide vähendamise kulutõhusus [Life years lost due to the disease burden in Estonia: relationship with risk factors and cost-effectiveness of risk reduction]	2004	Estonia	Full, country	1	Report				N.A.	Authors	University of Tartu	Tallinn	N.A.	Estonian	http://rahvatervis.ut.ee/handle/1/81
T. Lai, J. Habicht and R.-A. Kiivet	Measuring burden of disease in Estonia to support public health policy	2009	Estonia	Full, country	1	Journal article	The European Journal of Public Health	19	5					541–547	English	https://academic.oup.com/eurpub/article/19/5/541/510726/Measuring-burden-of-disease-in-Estonia-to-support
T. Lai, J. Habicht, M. Reinap, D. Chisholm and R. Baltussen	Costs, health effects and cost-effectiveness of alcohol and tobacco control strategies in Estonia	2007	Estonia	Specific	1	Journal article	Health policy	84	1					75-88	English	http://ac.els-cdn.com/S0168851007000620/1-s2.0-S0168851007000620-main.pdf?_tid=6719ac90-a5af-11e6-8eaf-00000aacb360&acdnat=1478608525_58702d87ab139fe72bf9405fe2f1f223
J. W. Powles, W. Zatonski, S. Vander Hoorn and M. Ezzati	The contribution of leading diseases and risk factors to excess losses of healthy life in eastern Europe: burden of disease study	2005	Europe	Specific, multicountry	1	Journal article	BMC public health	5	1					116	English	https://bmcpublichealth.biomedcentral.com/articles/10.1186/1471-2458-5-116
E. Van Lier and A. Havelaar	Disease burden of infectious diseases in Europe: a pilot study	2007	Europe	Specific, multicountry	1	Report + Journal article (2007)	RIVM Report 215011001	1;12	12	RIVM Report 215011001	Authors	RIVM	Bilthoven	N.A.	English	http://www.rivm.nl/en/Documents_and_publications/Scientific/Reports/2007/juni/Disease_burden_of_infectious_diseases_in_Europe_a_pilot_study https://www.ncbi.nlm.nih.gov/pubmed/18076860
J. Rehm, K. Shield, M. Rehm, G. Gmel and U. Frick	Alcohol consumption, alcohol dependence and attributable burden of disease in Europe	2012	Europe	Specific, multicountry	2	Report				N.A.	Authors	Centre for Addiction and Mental Health	Canada	N.A.	English	https://amphoraproject.net/w2box/data/AMPHORA%20Reports/CAMH_Alcohol_Report_Europe_2012.pdf
R. Lunevicius, T. Poskus and N. E. Samalavicius	National burden of colorectal cancer in Lithuania and the ranking of Lithuania within the 45 European nations	2015	Europe	Specific, multicountry	1	Journal article	Oncology letters	10	1					433-438	English	https://www.ncbi.nlm.nih.gov/pmc/articles/PMC4487151/pdf/ol-10-01-0433.pdf
K. K. Tsilidis, N. Papadimitriou, D. Capothanassi, C. Bamia, V. Benetou, M. Jenab, H. Freisling, F. Kee, A. Nelen and M. G. O'Doherty	Burden of Cancer in a Large Consortium of Prospective Cohorts in Europe	2016	Europe	Specific, multicountry	3	Journal article	Journal of the National Cancer Institute	108	10					djw127	English	http://jnci.oxfordjournals.org/content/108/10/djw127.full.pdf
L. Fewtrell, A. Prüss-Üstün, P. Landrigan and J. Ayuso-Mateos	Estimating the global burden of disease of mild mental retardation and cardiovascular diseases from environmental lead exposure	2004	Europe (global)	Specific, multicountry	2	Journal article	Environmental Research	94	2					120-133	English	https://www.ncbi.nlm.nih.gov/pubmed/14757375
L. Fewtrell, S. Smith, D. Kay and J. Bartram	An attempt to estimate the global burden of disease due to fluoride in drinking water	2006	Europe (global)	Specific, multicountry	2	Journal article	Journal of water and health	4	4					533-542	English	https://www.ncbi.nlm.nih.gov/pubmed/17176823
C. M. Lawes, S. Vander Hoorn, M. R. Law, P. Elliott, S. MacMahon and A. Rodgers	Blood pressure and the global burden of disease 2000. Part II: estimates of attributable burden	2006	Europe (global)	Specific, multicountry	3	Journal article	Journal of hypertension	24	3					423-430	English	https://www.ncbi.nlm.nih.gov/pubmed/16467640
P. R. Torgerson, K. Keller, M. Magnotta and N. Ragland	The Global Burden of Alveolar Echinococcosis	2010	Europe (global)	Specific, multicountry	3	Journal article	PLoS Negl Trop Dis	4	6					e722	English	http://journals.plos.org/plosntds/article?id=10.1371/journal.pntd.0000722
I. Soerjomataram, J. Lortet-Tieulent, D. M. Parkin, J. Ferlay, C. Mathers, D. Forman and F. Bray	Global burden of cancer in 2008: a systematic analysis of disability-adjusted life-years in 12 world regions	2012	Europe (global)	Specific, multicountry	2	Journal article	The Lancet	380	9856					1840-1850	English	http://ac.els-cdn.com/S0140673612609192/1-s2.0-S0140673612609192-main.pdf?_tid=ad15af08-af2f-11e6-9f35-00000aab0f26&acdnat=1479653178_0dcad5503bbb609c60f29380c13eb14b
T. Fürst, J. Keiser and J. Utzinger	Global burden of human food-borne trematodiasis: a systematic review and meta-analysis	2012	Europe (global)	Specific, multicountry	1	Journal article	The Lancet infectious diseases	12	3					210-221	English	https://www.ncbi.nlm.nih.gov/pubmed/22108757
A. Prüss‐Ustün, J. Bartram, T. Clasen, J. M. Colford, O. Cumming, V. Curtis, S. Bonjour, A. D. Dangour, J. De France and L. Fewtrell	Burden of disease from inadequate water, sanitation and hygiene in low‐and middle‐income settings: a retrospective analysis of data from 145 countries	2014	Europe (global)	Specific, multicountry	2	Journal article	Tropical Medicine & International Health	19	8					894-905	English	https://www.ncbi.nlm.nih.gov/pubmed/24779548
C. M. de Noordhout, B. Devleesschauwer, F. J. Angulo, G. Verbeke, J. Haagsma, M. Kirk, A. Havelaar and N. Speybroeck	The global burden of listeriosis: a systematic review and meta-analysis	2014	Europe (global)	Specific, multicountry	3	Journal article	The Lancet Infectious Diseases	14	11					1073-1082	English	http://ac.els-cdn.com/S1473309914708709/1-s2.0-S1473309914708709-main.pdf?_tid=0b83c67a-af2f-11e6-a3ba-00000aacb362&acdnat=1479652907_2dfca01a439d15b70e28669cd3e34796
F. Gore	Assessing the evidence for applying burden of disease methods, with a specific focus on unsafe water, sanitation and hygiene in developing countries	2015	Europe (global)	Specific, multicountry	1	Thesis				Doctor of Philosophy (PhD thesis)	Author	University of Surrey	Surrey	N.A.	English	http://epubs.surrey.ac.uk/807440/1/WASH%20BOD%20PhD%20Thesis%20FGore%20UniS%202015.pdf
K. Siddiqi, S. Shah, S. M. Abbas, A. Vidyasagaran, M. Jawad, O. Dogar and A. Sheikh	Global burden of disease due to smokeless tobacco consumption in adults: analysis of data from 113 countries	2015	Europe (global)	Specific, multicountry	2	Journal article	BMC medicine	13	1					194	English	https://bmcmedicine.biomedcentral.com/articles/10.1186/s12916-015-0424-2
P. R. Torgerson, J. E. Hagan, F. Costa, J. Calcagno, M. Kane, M. S. Martinez-Silveira, M. G. Goris, C. Stein, A. I. Ko and B. Abela-Ridder	Global Burden of Leptospirosis: Estimated in Terms of Disability Adjusted Life Years	2015	Europe (global)	Specific, multicountry	3	Journal article	PLoS Negl Trop Dis	9	10					e0004122	English	https://www.ncbi.nlm.nih.gov/pmc/articles/PMC4591975/pdf/pntd.0004122.pdf
B. Devleesschauwer, N. Praet, N. Speybroeck, P. R. Torgerson, J. A. Haagsma, K. De Smet, K. D. Murrell, E. Pozio and P. Dorny	The low global burden of trichinellosis: evidence and implications	2015	Europe (global)	Specific, multicountry	1	Journal article	International journal for parasitology	45	2					95-99	English	https://www.ncbi.nlm.nih.gov/pubmed/24953055
A. Saarinen	Wind Turbine Noise (WTN) Regulation in Finland	2016	Finland	Specific	2	Conference Paper				Wind & Solar Seminar 16.03.2016	Author	EnergyWeek 2016	Vaasa, Finland	N.A.	English	http://vaasanseutu.fi/app/uploads/sites/7/2016/03/WS_4_Ari_Saarinen.pdf
E. E. Agardh, A. K. Danielsson, M. Ramstedt, A. Ledgaard Holm, F. Diderichsen, K. Juel, S. E. Vollset, A. K. Knudsen, J. Minet Kinge and R. White	Alcohol‐attributed disease burden in four Nordic countries: a comparison using the Global Burden of Disease, Injuries and Risk Factors 2013 study	2016	Finland	Specific, multicountry	2	Journal article	Addiction	111	10					1806-1813	English	https://www.ncbi.nlm.nih.gov/pubmed/27085097
A. Lapostolle, A. Lefranc, I. Gremy and A. Spira	Sensitivity analysis in summary measure of population health in France	2007	France	Full, country	3	Journal article	The European Journal of Public Health	18	2					195-200	English	http://eurpub.oxfordjournals.org/content/eurpub/18/2/195.full.pdf
D. Granados, A. Lefranc, R. Reiter, I. Grémy and A. Spira	Les «Années de vie ajustées sur l’incapacité»: un outil d’aide à la définition des priorités de santé publique? ["Disability adjusted life years": a tool to help define public health priorities?]	2005	France	Full, sub country	1	Journal article	Revue d'épidémiologie et de santé publique	53	2					111-125	French	http://www.sciencedirect.com/science/article/pii/S0398762005845821
A. Lapostolle, B. Gadegbeku, A. Ndiaye, E. Amoros, M. Chiron, A. Spira and B. Laumon	The burden of road traffic accidents in a French Departement: the description of the injuries and recent changes	2009	France	Specific	1	Journal article	BMC public health	9	1					386	English	https://bmcpublichealth.biomedcentral.com/articles/10.1186/1471-2458-9-386
M.-L. Essink-Bot, J. Pereira, C. Packer, M. Schwarzinger and K. Burström	Cross-national comparability of burden of disease estimates: the European Disability Weights Project	2002	France	Specific, multicountry	1	Journal article	Bulletin of the World Health Organization	80	8					644-652	English	https://www.ncbi.nlm.nih.gov/pmc/articles/PMC2567594/pdf/12219156.pdf
M. E. Kruijshaar and J. J. Barendregt	The breast cancer related burden of morbidity and mortality in six European countries	2004	France	Specific, multicountry	1	Journal article	The European Journal of Public Health	14	2					141-146	English	http://eurpub.oxfordjournals.org/content/eurpub/14/2/141.full.pdf
J. Darbà, L. Kaskens, B. Detournay, W. Kern, A. Nicolucci, D. Orozco-Beltrán and A. R. de Arellano	Disability-adjusted life years lost due to diabetes in France, Italy, Germany, Spain, and the United Kingdom: a burden of illness study	2015	France	Specific, multicountry	1	Journal article	Clinicoeconomics Outcomes Res	7						163	English	https://www.ncbi.nlm.nih.gov/pmc/articles/PMC4376119/
T. Claßen, R. Samson, O. C. L. Mekel, C. Terschüren, R. Fehr and C. Hornberg	Burden of Disease (BoD) due to Environmental Tobacco Smoke (ETS) in North Rhine-Westphalia (NRW) – Situation before implementation of the non-smoker-protection legislation	2009	Germany	Specific	2	Presentation				Authors	Authors	Bielefeld School of Health NRW Institute of Health and Work HIA Gateway	North-Rhine Westphalia	N.A.	English	http://webarchive.nationalarchives.gov.uk/20170106082427/http://www.apho.org.uk/resource/item.aspx?RID=64168
C. Terschüren, O. C. Mekel, R. Samson, T. K. Claßen, C. Hornberg and R. Fehr	Health status of ‘Ruhr-City’in 2025–predicted disease burden for the metropolitan Ruhr area in North Rhine-Westphalia	2009	Germany	Specific	3	Journal article	The European Journal of Public Health	19	5					534-540	English	http://eurpub.oxfordjournals.org/content/eurpub/19/5/534.full.pdf
L. Kraus, D. Piontek, A. Pabst and G. Bühringer	Alkoholkonsum und alkoholbezogene Mortalität, Morbidität, soziale Probleme und Folgekosten in Deutschland [Alcohol consumption and alcohol-related mortality, morbidity, social problems and follow-up costs in Germany]	2011	Germany	Specific	1	Journal article	Sucht	57	2					119-129	German	http://econtent.hogrefe.com/doi/abs/10.1024/0939-5911.a000095?journalCode=suc
N. Steckling, T. Classen, O. Mekel, Z. Schillmöller, M. Schümann, A. Conrad, C. Terschüren, J. Popp, G. Paetzelt and R. Samson	Quantification of the health impact of environmental stressors in Germany for use in policy making: results of the VegAS project	2013	Germany	Specific	3	Journal article	The Lancet	381	Special Issue					S136	English	http://www.thelancet.com/journals/lancet/article/PIIS0140-6736(13)61390-2/abstract
D. Plaß, M.-J. Mangen, A. Kraemer, P. Pinheiro, A. Gilsdorf, G. Krause, C. Gibbons, A. Van Lier, S. McDonald and R. Brooke	The disease burden of hepatitis B, influenza, measles and salmonellosis in Germany: first results of the Burden of Communicable Diseases in Europe Study	2014	Germany	Specific	1	Journal article	Epidemiology and Infection	142	10					2024-2035	English	https://www.cambridge.org/core/services/aop-cambridge-core/content/view/D9776CDA85DAA00F05A1D66A63236ED0/S0950268813003312a.pdf/the-disease-burden-of-hepatitis-b-influenza-measles-and-salmonellosis-in-germany-first-results-of-the-burden-of-communicable-diseases-in-europe-study.pdf
M. Roerecke, J. Rehm and J. Patra	Alcohol Consumption and Burden of Disease: Germany and Switzerland	2010	Germany	Specific, multicountry	2	Book chapter				Handbook of Disease Burdens and Quality of Life Measures [ISBN: 387786643]	Victor R. Preedy and Ronald R. Watson	Springer	New York	1603-1617	English	https://link.springer.com/referenceworkentry/10.1007%2F978-0-387-78665-0_93
J. Darbà, L. Kaskens, B. Detournay, W. Kern, A. Nicolucci, D. Orozco-Beltrán and A. R. de Arellano	Disability-adjusted life years lost due to diabetes in France, Italy, Germany, Spain, and the United Kingdom: a burden of illness study	2015	Germany	Specific, multicountry	1	Journal article	Clinicoeconomics Outcomes Res	7						163	English	https://www.ncbi.nlm.nih.gov/pmc/articles/PMC4376119/
E. Gkogka, M. W. Reij, A. H. Havelaar, M. H. Zwietering and L. G. Gorris	Risk-based estimate of effect of foodborne diseases on public health, Greece	2011	Greece	Specific	1	Journal article	Emerg Infect Dis	17	9					1581-90	English	https://www.ncbi.nlm.nih.gov/pmc/articles/PMC3322063/pdf/10-1766_finalS.pdf
Deloitte Access Economics	The economic impact of vision impairment and blindness in the Republic of Ireland	2011	Ireland	Specific	2	Report				Report for the National Council for the Blind of Ireland (NCBI)	Deloitte	Deloitte	Kingston, Australia	N.A.	English	http://www.eyedoctors.ie/documents/Cost_of_Sight_Loss_Full_Repor.pdf
S. Polinder, W. J. Meerding, S. Mulder, E. Petridou and E. van Beeck	Assessing the burden of injury in six European countries	2007	Ireland	Specific, multicountry	1	Journal article	Bulletin of the World Health Organization	85	1					27-34	English	https://www.ncbi.nlm.nih.gov/pubmed/17242755
S. Polinder, J. A. Haagsma, H. Toet, M. J. Brugmans and E. F. van Beeck	Burden of injury in childhood and adolescence in 8 European countries	2010	Ireland	Specific, multicountry	3	Journal article	BMC public health	10	1					45	English	https://bmcpublichealth.biomedcentral.com/articles/10.1186/1471-2458-10-45
C. Francescutti, S. Mariotti, G. Simon, P. D'errigo and R. Di Bidino	The impact of stroke in Italy: First step for a National Burden of Disease Study	2005	Italy	Specific	1	Journal article	Disability and Rehabilitation	27	5					229-240	English	https://www.researchgate.net/publication/7718651_The_impact_of_stroke_in_Italy_First_step_for_a_National_Burden_of_Disease_Study
S. Longhi, C. DE WAURE, G. Ricciardi, E. Franco, C. Rizzo, F. DI NARDO, C. Gibbons, M. Mangen, J. Brooke and A. Cassini	The burden of influenza: evaluation of the Disability Adjusted Life Years (DALYs) and hospital utilization in Italy	2011	Italy	Specific	3	Journal article	The European Journal of Public Health	21	Supplement 1					209-210	English	https://publicatt.unicatt.it/handle/10807/7680#.WaME1I7lvIU
S. Mastrandrea, G. Stegel, T. Piseddu, S. Ledda and G. Masala	A retrospective study on burden of human echinococcosis based on Hospital Discharge Records from 2001 to 2009 in Sardinia, Italy	2012	Italy	Specific	2	Journal article	Acta tropica	123	3					184-189	English	http://ac.els-cdn.com/S0001706X12002148/1-s2.0-S0001706X12002148-main.pdf?_tid=85b43948-af2f-11e6-8026-00000aab0f6b&acdnat=1479653112_a688a904ea8cd86211f26ffc15fe6357
P. Collarile, I. Gobbino, N. Tripani, L. Zeriali, M. Dimai and F. Valent	Burden of disease attributable to road traffic accidents in the Friuli Venezia Giulia Region (Northeastern Italy)	2014	Italy	Specific	1	Journal article	Epidemiologia e prevenzione	38	1					29-37	Italian	https://www.ncbi.nlm.nih.gov/pubmed/24736959
J. Darbà, L. Kaskens, B. Detournay, W. Kern, A. Nicolucci, D. Orozco-Beltrán and A. R. de Arellano	Disability-adjusted life years lost due to diabetes in France, Italy, Germany, Spain, and the United Kingdom: a burden of illness study	2015	Italy	Specific, multicountry	1	Journal article	Clinicoeconomics Outcomes Res	7						163	English	https://www.ncbi.nlm.nih.gov/pmc/articles/PMC4376119/
S. Polinder, J. A. Haagsma, H. Toet, M. J. Brugmans and E. F. van Beeck	Burden of injury in childhood and adolescence in 8 European countries	2010	Latvia	Specific, multicountry	3	Journal article	BMC public health	10	1					45	English	https://bmcpublichealth.biomedcentral.com/articles/10.1186/1471-2458-10-45
J. Melse and K. PGN	Berekening van de ziektelast in Nederland. Achtergronddocument bij VTV-1997; deel III, hoofdstuk 7. [Calculation of the disease burden in the Netherlands. Background document at VTV-1997; Part III, Chapter 7.]	1998	Netherlands	Extensive	1	Report				RIVM Report 431501028	Authors	RIVM	Bilthoven	N.A.	Dutch	http://www.rivm.nl/Documenten_en_publicaties/Wetenschappelijk/Rapporten/1998/augustus/Berekeningen_van_de_ziektelast_in_Nederland_Achtergronddocument_bij_VTV_1997_deel_III_hoofdstuk_7
J. M. Melse, M.-L. Essink-Bot, P. Kramers and N. Hoeymans	A national burden of disease calculation: Dutch disability-adjusted life-years. Dutch Burden of Disease Group	2000	Netherlands	Extensive	1	Journal article	American Journal of Public Health	90	8					1241	English	https://www.ncbi.nlm.nih.gov/pmc/articles/PMC1446331/pdf/10937004.pdf
A. de Hollander, N. Hoeymans, J. Melse, J. van Oers and J. Polder	Zorg voor gezondheid: Volksgezondheid Toekomst Verkenning 2006 [Health Care: Public Health Future Exploration 2006]	2006	Netherlands	Extensive	3	Report				RIVM Report 270061003	Authors	RIVM	Bilthoven	N.A.	Dutch	http://www.rivm.nl/bibliotheek/rapporten/270061003.html
A. E. d. Hollander, J. M. Melse, E. Lebret and P. G. Kramers	An aggregate public health indicator to represent the impact of multiple environmental exposures	1999	Netherlands	Specific	3	Journal article	Epidemiology-Baltimore	10	5					606-617	English	http://www.who.int/quantifying_ehimpacts/methods/en/hollander.pdf
A. H. Havelaar, A. De Hollander, P. Teunis, E. G. Evers, H. J. Van Kranen, J. Versteegh, J. Van Koten and W. Slob	Balancing the risks and benefits of drinking water disinfection: disability adjusted life-years on the scale	2000	Netherlands	Specific	3	Journal article	Environmental Health Perspectives	108	4					315	English	https://www.ncbi.nlm.nih.gov/pmc/articles/PMC1638014/pdf/envhper00305-0071.pdf
A.H Havelaar, M.A.S. de WIT, R. van Koningsveld and E. van Kempen	Health burden in the Netherlands due to infection with thermophilic Campylobacter spp	2000	Netherlands	Specific	1	Journal article	Epidemiology and Infection	125	3					505-522	English	https://www.ncbi.nlm.nih.gov/pubmed/11218201
E. Van Kempen, C. Ameling, R. Hoogeveen, B. Staatsen and A. De Hollander	De potentiele ziektelast toe te schrijven aan de geluidbelasting in Nederland. Kwantitatieve schattingen in het kader van de Vijfde Milieuverkenningen [The potential burden of disease due to the noise burden in the Netherlands. Quantitative estimates under the Fifth Environmental Surveys]	2001	Netherlands	Specific	1	Report				RIVM Report 408129021	Authors	RIVM	Bilthoven	N.A.	Dutch	http://www.rivm.nl/bibliotheek/rapporten/408129021.html
T. L. Feenstra, M. L. van GENUGTEN, R. T. Hoogenveen, E. F. WOUTERS and M. P. RUTTEN-van MÖLKEN	The impact of aging and smoking on the future burden of chronic obstructive pulmonary disease: a model analysis in the Netherlands	2001	Netherlands	Specific	2	Journal article	American journal of respiratory and critical care medicine	164	4					590-596	English	https://www.ncbi.nlm.nih.gov/pubmed/11520721
A. Havelaar, Y. Van Duynhoven, M. Nauta, M. Bouwknegt, A. Heuvelink, G. De Wit, M. Nieuwenhuizen and N. C. A. J. Van de Kar	Disease burden in The Netherlands due to infections with Shiga toxin-producing Escherichia coli O157	2003	Netherlands	Specific	2	Report + Journal article (2004)	Epidemiology and Infection	132	3	RIVM Report 284550008	Authors	RIVM	Bilthoven	N.A.	English	http://rivm.openrepository.com/rivm/bitstream/10029/8869/1/284550008.pdf https://www.ncbi.nlm.nih.gov/pmc/articles/PMC2870126/pdf/15188716.pdf
M.-J. J. Mangen, A. H. Havelaar, G. A. de Wit, R. A. Bernsen and R. van Koningsveld	Estimating the Costs and the Disease Burden Associated With Campylobacter Infections and Sequelae in the Netherlands	2004	Netherlands	Specific	3	Conference Paper				European Association of Agricultural Economists 84th Seminar	Authors	European Association of Agricultural Economists	Zeist	N.A.	English	http://ageconsearch.umn.edu/record/24985/
A. Meijer	The Effects of Traffic on Human Health of Local Residents	2004	Netherlands	Specific	3	Report				IIASA Interim Report	Author	The International Institute for Applied Systems Analysis (IIASA)	Laxenburg, Austria	N.A.	English	http://pure.iiasa.ac.at/7036/
N. Hoeymans, P. Eysink and A. de Hollander	Arbeidsomstandigheden en ziektelast-Een haalbaarheidsstudie [Working conditions and disease burden-A feasibility study]	2005	Netherlands	Specific	2	Report				RIVM report 270052001	Authors	RIVM	Bilthoven	N.A.	Dutch	http://www.rivm.nl/Documenten_en_publicaties/Wetenschappelijk/Rapporten/2005/november/Arbeidsomstandigheden_en_ziektelast_Een_haalbaarheidsstudie
A. Baars, S. Pelgrom, N. Hoeymans and M. Van Raaij	Gezondheidseffecten en ziektelast door blootstelling aan stoffen op de werkplek-een verkennend onderzoek [Health effects and disease burden due to exposure to substances in the workplace - an exploratory study]	2005	Netherlands	Specific	3	Report				RIVM rapport 320100001	Authors	RIVM	Bilthoven	N.A.	Dutch	http://www.rivm.nl/Documenten_en_publicaties/Wetenschappelijk/Rapporten/2006/januari/Gezondheidseffecten_en_ziektelast_door_blootstelling_aan_stoffen_op_de_werkplek_een_verkennend_onderzoek
M.-J. Mangen, A. Havelaar, R. Bernsen, R. Van Koningsveld and G. De Wit	The costs of human Campylobacter infections and sequelae in the Netherlands: A DALY and cost-of-illness approach	2005	Netherlands	Specific	3	Journal article	Food Economics-Acta Agriculturae Scandinavica, Section C	2	1					35-51	English	http://www.tandfonline.com/doi/abs/10.1080/16507540510033451
A. B. Knol and B. Staatsen	Trends in the environmental burden of disease in the Netherlands, 1980-2020	2005	Netherlands	Specific	1	Report				RIVM Report 500029001	Authors	RIVM	Bilthoven	N.A.	English	http://www.rivm.nl/en/Documents_and_publications/Scientific/Reports/2005/augustus/Trends_in_the_environmental_burden_of_disease_in_the_Netherlands_1980_2020
J. L. Veerman, J. J. Barendregt, J. P. Mackenbach and J. Brug	Using epidemiological models to estimate the health effects of diet behaviour change: the example of tailored fruit and vegetable promotion	2005	Netherlands	Specific	3	Journal article	Public health nutrition	9	4					415-420	English	https://pdfs.semanticscholar.org/c23c/a1284c11133237d1015813cb29922009c7f6.pdf
S. Dekkers, A. Baars, E. Preller, S. Peters and M. van Raaij	Historische versus recente blootstelling aan stoffen onder arbeidsomstandigheden als oorzaak van gezondheidseffecten en ziektelast [Historical versus recent exposure to substances under working conditions as a cause of health effects and disease burden]	2006	Netherlands	Specific	3	Report				RIVM Rapport 320506001	Authors	RIVM	Bilthoven	N.A.	Dutch	http://www.rivm.nl/Documenten_en_publicaties/Wetenschappelijk/Rapporten/2006/december/Historische_versus_recente_blootstelling_aan_stoffen_onder_arbeidsomstandigheden_als_oorzaak_van_gezondheidseffecten_en_ziektelast
S. Dekkers, E. Preller, A. Baars, J. Marquart and M. van Raaij	Identificatie van belangrijke beroepsgroepen en stoffen bij het ontstaan van gezondheidseffecten en ziektelast door blootstelling aan stoffen onder arbeidsomstandigheden [Identification of important occupational groups and substances in the development of health effects and disease burden by exposure to substances under working conditions]	2006	Netherlands	Specific	3	Report				RIVM Rapport 320506002	Authors	RIVM	Bilthoven	N.A.	Dutch	http://www.rivm.nl/Documenten_en_publicaties/Wetenschappelijk/Rapporten/2006/december/Identificatie_van_belangrijke_beroepsgroepen_en_stoffen_bij_het_ontstaan_van_gezondheidseffecten_en_ziektelast_door_blootstelling_aan_stoffen_onder_arbeidsomstandigheden
J. M. Kemmeren, M. Mangen, Y. Van Duynhoven and A. Havelaar	Priority setting of foodborne pathogens: disease burden and costs of selected enteric pathogens	2006	Netherlands	Specific	1	Report				RIVM Report 330080001	Authors	RIVM	Bilthoven	N.A.	English	http://www.rivm.nl/en/Documents_and_publications/Scientific/Reports/2006/juli/Priority_setting_of_foodborne_pathogens_disease_burden_and_costs_of_selected_enteric_pathogens
J. Rahamat, H. van de Vliet, A. Suijkerbuijk, P. Bijkerk, N. Hoeymans and R. Poos	Staat van Infectieziekten in Nederland, 2000-2005 [State of Infectious Diseases in the Netherlands, 2000-2005]	2006	Netherlands	Specific	1	Report				RIVM Rapport 210211003	Authors	RIVM	Bilthoven	N.A.	Dutch	http://www.rivm.nl/Documenten_en_publicaties/Wetenschappelijk/Rapporten/2006/december/Staat_van_Infectieziekten_in_Nederland_2000_2005
S. Vijgen, M. Mangen, L. Kortbeek, Y. Van Duynhoven and A. Havelaar	Disease burden and related costs of cryptosporidiosis and giardiasis in the Netherlands	2007	Netherlands	Specific	1	Report				RIVM Report 330081001	Authors	RIVM	Bilthoven	N.A.	English	http://www.rivm.nl/en/Documents_and_publications/Scientific/Reports/2007/november/Disease_burden_and_related_costs_of_cryptosporidiosis_and_giardiasis_in_the_Netherlands
A. Havelaar, J. Kemmeren and L. Kortbeek	Disease burden of congenital toxoplasmosis	2007	Netherlands	Specific	1	Journal article	Clinical infectious diseases	44	11					1467-1474	English	https://academic.oup.com/cid/article/44/11/1467/477171/Disease-Burden-of-Congenital-Toxoplasmosis
M. J. J. Mangen, G. A. de Wit and A. H. Havelaar	Economic analysis of Campylobacter control in the Dutch broiler meat chain	2007	Netherlands	Specific	3	Journal article	Agribusiness	23	2					173-192	English	http://onlinelibrary.wiley.com/doi/10.1002/agr.20123/abstract
P. Eysink, B. Blatter, C. Van Gool, A. Gommer and N. Hoeymans	Ziektelast van ongunstige arbeidsomstandigheden in Nederland [Disease load of unfavourable working conditions in the Netherlands]	2007	Netherlands	Specific	2	Report				RIVM Rapport 270012001	Authors	RIVM	Bilthoven	N.A.	Dutch	http://www.rivm.nl/bibliotheek/rapporten/270012001.pdf
J. A. Haagsma, A. H. Havelaar, B. M. Janssen and G. J. Bonsel	Disability Adjusted Life Years and minimal disease: application of a preference-based relevance criterion to rank enteric pathogens	2008	Netherlands	Specific	1	Journal article	Population health metrics	6	1					7	English	https://www.ncbi.nlm.nih.gov/pubmed/19114007
H. R. Holtslag, E. F. van Beeck, R. A. Lichtveld, L. P. Leenen, E. Lindeman and C. van der Werkend	Individual and population burdens of major trauma in the Netherlands	2008	Netherlands	Specific	1	Journal article	Bulletin of the World Health Organization	86	2					111-117	English	https://www.ncbi.nlm.nih.gov/pmc/articles/PMC2647381/pdf/06-033803.pdf
S. Dekkers, J. van Benthem, A. Piersma, P. Eysink and A. Baars	Ziektelast van effecten op de voortplanting ten gevolge van blootstelling aan stoffen op de werkplek. Best professional judgement [Disease of effects on reproduction due to exposure to substances in the workplace. Best professional judgment]	2008	Netherlands	Specific	3	Report				RIVM Rapport 320017001	Authors	RIVM	Bilthoven	N.A.	Dutch	http://www.rivm.nl/Documenten_en_publicaties/Wetenschappelijk/Rapporten/2008/mei/Ziektelast_van_effecten_op_de_voortplanting_ten_gevolge_van_blootstelling_aan_stoffen_op_de_werkplek_Best_professional_judgement
L. Kortbeek, A. Hofhuis, C. Nijhuis and A. Havelaar	Congenital toxoplasmosis and DALYs in the Netherlands	2009	Netherlands	Specific	2	Journal article	Memórias do Instituto Oswaldo Cruz	104	2					370-373	English	http://www.scielo.br/pdf/mioc/v104n2/34.pdf
J. Haagsma, B. Van der Zanden, L. Tariq, W. Van Pelt, Y. Van Duynhoven and A. Havelaar	Disease burden and costs of selected foodborne pathogens in the Netherlands, 2006	2009	Netherlands	Specific	1	Report				RIVM Report 330331001	Authors	RIVM	Bilthoven	N.A.	English	http://www.rivm.nl/en/Documents_and_publications/Scientific/Reports/2009/november/Disease_burden_and_costs_of_selected_foodborne_pathogens_in_the_Netherlands_2006
A. Schuur, L. Preller, W. Burg, D. Kroese, J. Engelen, S. Bausch-Goldbohm, H. Kranen, P. Kramers and M. Raaij	Health impact assessment of policy measures for chemicals in non-food consumer products	2009	Netherlands	Specific	3	Report				RIVM Report 320015001	Authors	RIVM Report	Bilthoven	N.A.	English	http://www.rivm.nl/en/Documents_and_publications/Scientific/Reports/2009/januari/Health_impact_assessment_of_policy_measures_for_chemicals_in_non_food_consumer_products
D. Schram-Bijkerk, E. van Kempen, A. Knol, H. Kruize, B. Staatsen and I. van Kamp	Quantitative health impact assessment of transport policies: two simulations related to speed limit reduction and traffic re-allocation in the Netherlands	2009	Netherlands	Specific	3	Journal article	Occupational and environmental medicine	66	10					691-698	English	https://www.ncbi.nlm.nih.gov/pubmed/19451143
N. Hoeymans, C. Schoemaker, N. Hoeymans and V. T. Verkenningen	De ziektelast van suïcide en suïcidepogingen [The disease burden of suicide and suicide attempts]	2010	Netherlands	Specific	2	Report				RIVM Report 270342001	Authors	RIVM	Bilthoven	N.A.	Dutch	http://www.rivm.nl/Documenten_en_publicaties/Wetenschappelijk/Rapporten/2010/augustus/De_ziektelast_van_su_cide_en_su_cidepogingen
J. A. Haagsma, P. D. Siersema, N. J. De Wit and A. H. Havelaar	Disease burden of post-infectious irritable bowel syndrome in The Netherlands	2010	Netherlands	Specific	3	Journal article	Epidemiology and Infection	138	11					1650-1656	English	https://www.cambridge.org/core/services/aop-cambridge-core/content/view/013EFB06CFBBF020E44B1B21D6140E48/S0950268810000531a.pdf/disease-burden-of-post-infectious-irritable-bowel-syndrome-in-the-netherlands.pdf
M.-J. J. Mangen, Y. T. van Duynhoven, H. Vennema, W. van Pelt, A. H. Havelaar and H. E. de Melker	Is it cost-effective to introduce rotavirus vaccination in the Dutch national immunization program?	2010	Netherlands	Specific	3	Journal article	Vaccine	28	14					2624-2635	English	http://ac.els-cdn.com/S0264410X10000459/1-s2.0-S0264410X10000459-main.pdf?_tid=7020f118-a5af-11e6-839e-00000aab0f01&acdnat=1478608540_2760a334e6c8cbaa2ae978e0b9bdd619
J. A. Haagsma, S. Polinder, H. Toet, M. Panneman, A. H. Havelaar, G. J. Bonsel and E. F. van Beeck	Beyond the neglect of psychological consequences: post-traumatic stress disorder increases the non-fatal burden of injury by more than 50%	2011	Netherlands	Specific	3	Journal article	Injury Prevention	17	1					21-26	English	http://injuryprevention.bmj.com/content/17/1/21.full.pdf
L. Tariq, J. Haagsma and A. Havelaar	Cost of illness and disease burden in The Netherlands due to infections with Shiga toxin–producing Escherichia coli O157	2011	Netherlands	Specific	2	Journal article	Journal of Food Protection	74	4					545-552	English	http://jfoodprotection.org/doi/pdf/10.4315/0362-028X.JFP-10-252?code=fopr-site
M. van den Berg, F. Smit, T. Vos and P. H. van Baal	Cost-effectiveness of opportunistic screening and minimal contact psychotherapy to prevent depression in primary care patients	2011	Netherlands	Specific	3	Journal article	PLoS One	6	8					e22884	English	https://www.ncbi.nlm.nih.gov/pmc/articles/PMC3154255/pdf/pone.0022884.pdf
F. Smit, J. Lokkerbol, H. Riper, C. Majo, B. Boon and M. Blankers	Modeling the Cost-Effectiveness of Health Care Systems for Alcohol Use Disorders: How Implementation of eHealth Interventions Improves Cost-Effectiveness	2011	Netherlands	Specific	3	Journal article	Journal of medical Internet research	13	3					e56	English	https://www.ncbi.nlm.nih.gov/pmc/articles/PMC3222169/
P. Bijkerk, E. Van Lier, C. M. Swaan and M. Kretzschmar	Staat van Infectieziekten in Nederland, 2010 [State of Infectious Diseases in the Netherlands, 2010]	2011	Netherlands	Specific	1	Report				RIVM Rapport 210211007	Authors	RIVM	Bilthoven	N.A.	Dutch	http://www.rivm.nl/Documenten_en_publicaties/Wetenschappelijk/Rapporten/2011/oktober/Staat_van_Infectieziekten_in_Nederland_2010
A. H. Havelaar, J. A. Haagsma, M.-J. J. Mangen, J. M. Kemmeren, L. P. Verhoef, S. M. Vijgen, M. Wilson, I. H. Friesema, L. M. Kortbeek and Y. T. van Duynhoven	Disease burden of foodborne pathogens in the Netherlands, 2009	2012	Netherlands	Specific	1	Journal article	International Journal of Food Microbiology	156	3					231-238	English	http://www.sciencedirect.com/science/article/pii/S0168160512001614
A. Havelaar, I. Friesema and W. Van Pelt	Disease burden of food-related pathogens in the Netherlands, 2012	2012	Netherlands	Specific	3	Report (letter) Contry to the title the data is actually for 2010				RIVM Letter Report 330331004	Authors	RIVM	Bilthoven	N.A.	English	http://www.rivm.nl/bibliotheek/rapporten/330331004.pdf
S. Polinder, J. A. Haagsma, H. Toet and E. F. van Beeck	Epidemiological burden of minor, major and fatal trauma in a national injury pyramid	2012	Netherlands	Specific	3	Journal article	British Journal of Surgery	99	S1					114-120	English	https://www.ncbi.nlm.nih.gov/pubmed/22441864
M. Kretzschmar, M.-J. J. Mangen, P. Pinheiro, B. Jahn, E. M. Fevre, S. Longhi, T. Lai, A. H. Havelaar, C. Stein and A. Cassini	New methodology for estimating the burden of infectious diseases in Europe	2012	Netherlands	Specific	1	Journal article	PLoS Med	9	4					e1001205	English	https://www.ncbi.nlm.nih.gov/pmc/articles/PMC3328443/pdf/pmed.1001205.pdf
C. Wielders, E. van Lier, T. Van’t Klooster, A. van Gageldonk-Lafeber, C. van den Wijngaard, J. Haagsma, G. Donker, A. Meijer, W. van der Hoek and A. Lugner	The burden of 2009 pandemic influenza A (H1N1) in the Netherlands	2012	Netherlands	Specific	1	Journal article	The European Journal of Public Health	22	1					150-157	English	http://eurpub.oxfordjournals.org/content/eurpub/22/1/150.full.pdf
S. A. McDonald, A. van Lier, D. Plass and M. E. Kretzschmar	The impact of demographic change on the estimated future burden of infectious diseases: examples from hepatitis B and seasonal influenza in the Netherlands	2012	Netherlands	Specific	1	Journal article	BMC public health	12	1					1046	English	https://bmcpublichealth.biomedcentral.com/articles/10.1186/1471-2458-12-1046
P. Eysink, S. Dekkers, P. Janssen, M. Poos and S. Meijer	Ziektelast van ongunstige arbeidsomstandigheden in Nederland 2007 [Disease load of unfavorable working conditions in the Netherlands 2007]	2012	Netherlands	Specific	2	Report				RIVM Rapport 270231002	Authors	RIVM	Bilthoven	N.A.	Dutch	http://www.rivm.nl/Documenten_en_publicaties/Wetenschappelijk/Rapporten/2014/december/Ziektelast_van_ongunstige_arbeidsomstandigheden_in_Nederland_2007
J. Hoekstra, H. P. Fransen, J. C. van Eijkeren, J. Verkaik-Kloosterman, N. de Jong, H. Owen, M. Kennedy, H. Verhagen and A. Hart	Benefit–risk assessment of plant sterols in margarine: A QALIBRA case study	2013	Netherlands	Specific	3	Journal article	Food and Chemical Toxicology	54						35-42	English	http://ac.els-cdn.com/S0278691512006370/1-s2.0-S0278691512006370-main.pdf?_tid=4d01b046-a5af-11e6-b1c8-00000aab0f02&acdnat=1478608481_ea73f0a857a15b72c6a68e9d7e0afcce
C. Holterhues, L. Hollestein, T. Nijsten, E. Koomen, W. Nusselder and E. Vries	Burden of disease due to cutaneous melanoma has increased in the Netherlands since 1991	2013	Netherlands	Specific	2	Journal article	British Journal of Dermatology	169	2					389-397	English	https://www.ncbi.nlm.nih.gov/pubmed/23551191
E. A. Struijk, A. M. May, J. W. Beulens, G. A. de Wit, J. M. Boer, N. C. Onland-Moret, Y. T. van der Schouw, H. B. Bueno-de-Mesquita, J. Hoekstra and P. H. Peeters	Development of Methodology for Disability-Adjusted Life Years (DALYs) Calculation Based on Real-Life Data	2013	Netherlands	Specific	3	Journal article	PLoS One	8	9					e74294	English	https://www.ncbi.nlm.nih.gov/pmc/articles/PMC3779209/pdf/pone.0074294.pdf
M. Mangen, M. Bouwknegt, I. Friesema, L. Kortbeek, W. Van Pelt and A. Havelaar	Disease burden and cost-of-illness of food-related pathogens in the Netherlands	2013	Netherlands	Specific	3	Report				RIVM Report 330331007	Authors	RIVM	Bilthoven	N.A.	English	http://www.rivm.nl/en/Documents_and_publications/Scientific/Reports/2013/juni/Disease_burden_and_cost_of_illness_of_food_related_pathogens_in_the_Netherlands
M. Bouwknegt, I. H. Friesema, W. van Pelt and A. H. Havelaar	Disease burden of food-related pathogens in the Netherlands, 2011	2013	Netherlands	Specific	3	Report (letter)				RIVM Letter Report 330331006	Authors	RIVM	Bilthoven	N.A.	English	http://www.rivm.nl/Documenten_en_publicaties/Wetenschappelijk/Rapporten/2013/juni/Disease_burden_of_food_related_pathogens_in_the_Netherlands_2011
S. A. McDonald, M.-J. J. Mangen, A. Suijkerbuijk, E. Colzani and M. E. Kretzschmar	Effects of an ageing population and the replacement of immune birth cohorts on the burden of hepatitis A in the Netherlands	2013	Netherlands	Specific	3	Journal article	BMC infectious diseases	13	1					120	English	https://www.ncbi.nlm.nih.gov/pubmed/23497182
J. Hoekstra, A. Hart, H. Owen, M. Zeilmaker, B. Bokkers, B. Thorgilsson and H. Gunnlaugsdottir	Fish, contaminants and human health: quantifying and weighing benefits and risks	2013	Netherlands	Specific	3	Journal article	Food and Chemical Toxicology	54	N.A.					18-29	English	http://ac.els-cdn.com/S0278691512000300/1-s2.0-S0278691512000300-main.pdf?_tid=4fdf322a-a5af-11e6-aa73-00000aab0f6c&acdnat=1478608486_396d9bc6040400e91b1228aba455e9db
D. Schram-Bijkerk, E. E. van Kempen and A. B. Knol	The burden of disease related to indoor air in the Netherlands: do different methods lead to different results?	2013	Netherlands	Specific	3	Journal article	Occupational and environmental medicine	70	2					126-132	English	http://oem.bmj.com/content/70/2/126.full.pdf
L. Verhoef, M. Koopmans, W. van Pelt, E. Duizer, J. Haagsma, D. Werber, L. van Asten and A. Havelaar	The estimated disease burden of norovirus in The Netherlands	2013	Netherlands	Specific	2	Journal article	Epidemiology and Infection	141	3					496-506	English	https://www.cambridge.org/core/journals/epidemiology-and-infection/article/estimated-disease-burden-of-norovirus-in-the-netherlands/F2BCF6D351EAD17256DEF4C05D188A67
M.-J. J. Mangen, D. Plass, A. H. Havelaar, C. L. Gibbons, A. Cassini, N. Mühlberger, A. van Lier, J. A. Haagsma, R. J. Brooke, T. Lai, Chiara de Waure, Piotr Kramarz, and Mirjam E. E. Kretzschmar	The Pathogen-and Incidence-Based DALY Approach: An Appropriated Methodology for Estimating the Burden of Infectious Diseases [Correction]	2013	Netherlands	Specific	1	Journal article	PLoS One	8	12					e79740	English	http://journals.plos.org/plosone/article?id=10.1371/journal.pone.0079740
L. M. Hollestein, E. de Vries, M. J. Aarts, C. Schroten and T. E. Nijsten	Burden of disease caused by keratinocyte cancer has increased in The Netherlands since 1989	2014	Netherlands	Specific	2	Journal article	Journal of the American Academy of Dermatology	71	5					896-903	English	http://ac.els-cdn.com/S0190962214016661/1-s2.0-S0190962214016661-main.pdf?_tid=4ee53148-a66e-11e6-835b-00000aab0f01&acdnat=1478690518_3c75da6b5bae691e186e87239da63991
R. Brooke, A. Van Lier, G. Donker, W. Van Der Hoek and M. Kretzschmar	Comparing the impact of two concurrent infectious disease outbreaks on The Netherlands population, 2009, using disability-adjusted life years	2014	Netherlands	Specific	3	Journal article	Epidemiology and Infection	142	11					2412-2421	English	https://www.cambridge.org/core/services/aop-cambridge-core/content/view/0A66EB611D8502AA0CA8997E07D446C3/S0950268813003531a.pdf/comparing-the-impact-of-two-concurrent-infectious-disease-outbreaks-on-the-netherlands-population-2009-using-disability-adjusted-life-years.pdf
E. A. Struijk	Diet, Lifestyle and Chronic disease burden	2014	Netherlands	Specific	3	Thesis (PHD)				N.A.	Author	Utrecht University	Utrecht	N.A.	English	https://dspace.library.uu.nl/bitstream/handle/1874/300974/Struijk.pdf?sequence=1
E. A. Struijk, J. W. Beulens, A. M. May, H. P. Fransen, J. M. Boer, G. A. de Wit, N. C. Onland-Moret, Y. T. van der Schouw, J. Hoekstra and H. B. Bueno-de-Mesquita	Dietary patterns in relation to disease burden expressed in Disability-Adjusted Life Years	2014	Netherlands	Specific	1	Journal article	The American journal of clinical nutrition	100	4					1158-1165	English	http://ajcn.nutrition.org/content/100/4/1158.full.pdf
M. Bouwknegt, M.-J. J. Mangen, I. H. Friesema, W. van Pelt and A. H. Havelaar	Disease burden of food-related pathogens in the Netherlands, 2012	2014	Netherlands	Specific	3	Report (letter) This one actually reports data for 2012				RIVM Letter Report 2014-0069	Authors	RIVM	Bilthoven	N.A.	English	http://www.rivm.nl/bibliotheek/rapporten/2014-0069.pdf
M. A. Hendriksen, R. T. Hoogenveen, J. Hoekstra, J. M. Geleijnse, H. C. Boshuizen and J. M. van Raaij	Potential effect of salt reduction in processed foods on health	2014	Netherlands	Specific	3	Journal article	The American journal of clinical nutrition	99	3					446-453	English	http://ajcn.nutrition.org/content/99/3/446.full.pdf
P. Bijkerk, A. van Lier, S. McDonald, K. Kardamanidis, E. B. Fanoy, J. Wallinga and H. E. de Melker	State of Infectious Diseases in the Netherlands, 2013	2014	Netherlands	Specific	1	Report				RIVM Rapport 150205001	Authors	RIVM	Bilthoven	N.A.	English	http://www.rivm.nl/Documenten_en_publicaties/Wetenschappelijk/Rapporten/2014/oktober/State_of_infectious_diseases_in_the_Netherlands_2013
A. C. Scholten, J. A. Haagsma, M. J. Panneman, E. F. Van Beeck and S. Polinder	Traumatic Brain Injury in the Netherlands: Incidence, Costs and Disability-Adjusted Life Years	2014	Netherlands	Specific	3	Journal article	PLoS One	9	10					e110905	English	https://www.ncbi.nlm.nih.gov/pmc/articles/PMC4208832/pdf/pone.0110905.pdf
S. Polinder, J. Haagsma, N. Bos, M. Panneman, K. K. Wolt, M. Brugmans, W. Weijermars and E. van Beeck	Burden of road traffic injuries: Disability-adjusted life years in relation to hospitalization and the maximum abbreviated injury scale	2015	Netherlands	Specific	3	Journal article	Accident Analysis & Prevention	80	N.A.					193-200	English	https://www.ncbi.nlm.nih.gov/pubmed/25912101
M.-J. J. Mangen, M. Bouwknegt, I. H. Friesema, J. A. Haagsma, L. M. Kortbeek, L. Tariq, M. Wilson, W. van Pelt and A. H. Havelaar	Cost-of-illness and disease burden of food-related pathogens in the Netherlands, 2011	2015	Netherlands	Specific	3	Journal article	International Journal of Food Microbiology	196						84-93	English	http://ac.els-cdn.com/S016816051400573X/1-s2.0-S016816051400573X-main.pdf?_tid=6c96b10e-a5af-11e6-9077-00000aab0f6c&acdnat=1478608534_3962de09b0a63147652aa456fb3fc9f4
C. C. van den Wijngaard, A. Hofhuis, M. G. Harms, J. A. Haagsma, A. Wong, G. de Wit, A. H. Havelaar, A. K. Lugnér, A. W. Suijkerbuijk and W. van Pelt	The burden of Lyme borreliosis expressed in disability-adjusted life years	2015	Netherlands	Specific	2	Journal article	The European Journal of Public Health	25	6					1071-1078	English	http://eurpub.oxfordjournals.org/content/eurpub/25/6/1071.full.pdf
A. M. May, E. A. Struijk, H. P. Fransen, N. C. Onland-Moret, G. A. de Wit, J. M. Boer, Y. T. van der Schouw, J. Hoekstra, H. B. Bueno-de-Mesquita and P. H. Peeters	The impact of a healthy lifestyle on Disability-Adjusted Life Years: a prospective cohort study	2015	Netherlands	Specific	3	Journal article	BMC medicine	13	1					39	English	https://www.ncbi.nlm.nih.gov/pubmed/25858161
M. Kristensen, A. van Lier, R. Eilers, S. A. McDonald, W. Opstelten, N. van der Maas, W. van der Hoek, M. E. Kretzschmar, M. M. Nielen and H. E. de Melker	Burden of four vaccine preventable diseases in older adults	2016	Netherlands	Specific	3	Journal article	Vaccine	34	7					942-949	English	http://ac.els-cdn.com/S0264410X15018630/1-s2.0-S0264410X15018630-main.pdf?_tid=6284b666-a5af-11e6-a0fd-00000aacb35f&acdnat=1478608517_a67839049add98dc78303f88a2079a62
A. van Lier, S. A. McDonald, M. Bouwknegt, M. E. Kretzschmar, A. H. Havelaar, M.-J. J. Mangen, J. Wallinga and H. E. de Melker	Disease Burden of 32 Infectious Diseases in the Netherlands, 2007-2011	2016	Netherlands	Specific	1	Journal article	PLoS One	11	4					e0153106	English	http://journals.plos.org/plosone/article?id=10.1371/journal.pone.0153106
M.-L. Essink-Bot, J. Pereira, C. Packer, M. Schwarzinger and K. Burström	Cross-national comparability of burden of disease estimates: the European Disability Weights Project	2002	Netherlands	Specific, multicountry	1	Journal article	Bulletin of the World Health Organization	80	8					644-652	English	https://www.ncbi.nlm.nih.gov/pmc/articles/PMC2567594/pdf/12219156.pdf
M. E. Kruijshaar and J. J. Barendregt	The breast cancer related burden of morbidity and mortality in six European countries	2004	Netherlands	Specific, multicountry	1	Journal article	The European Journal of Public Health	14	2					141-146	English	http://eurpub.oxfordjournals.org/content/eurpub/14/2/141.full.pdf
S. Polinder, W. J. Meerding, S. Mulder, E. Petridou and E. van Beeck	Assessing the burden of injury in six European countries	2007	Netherlands	Specific, multicountry	1	Journal article	Bulletin of the World Health Organization	85	1					27-34	English	https://www.ncbi.nlm.nih.gov/pubmed/17242755
S. Polinder, J. A. Haagsma, H. Toet, M. J. Brugmans and E. F. van Beeck	Burden of injury in childhood and adolescence in 8 European countries	2010	Netherlands	Specific, multicountry	3	Journal article	BMC public health	10	1					45	English	https://bmcpublichealth.biomedcentral.com/articles/10.1186/1471-2458-10-45
M.-J. Mangen, A. Havelaar, J. Haagsma and M. Kretzschmar	The burden of Campylobacter-associated disease in six European countries	2016	Netherlands	Specific, multicountry	1	Journal article	Microbial Risk Analysis	2-3,	N.A.					48-52	English	http://www.sciencedirect.com/science/article/pii/S2352352216300020
T. Arnesen and L. Kapiriri	Can the value choices in DALYs influence global priority-setting?	2004	Norway	Specific	3	Journal article	Health policy	70	2					137-149	English	http://ac.els-cdn.com/S0168851003001738/1-s2.0-S0168851003001738-main.pdf?_tid=e308dd48-af2e-11e6-82f4-00000aacb35f&acdnat=1479652839_54e9aa3d5ebb7b2f4a03291bdd63ecbc
S. Polinder, W. J. Meerding, S. Mulder, E. Petridou and E. van Beeck	Assessing the burden of injury in six European countries	2007	Norway	Specific, multicountry	1	Journal article	Bulletin of the World Health Organization	85	1					27-34	English	https://www.ncbi.nlm.nih.gov/pubmed/17242755
S. Polinder, J. A. Haagsma, H. Toet, M. J. Brugmans and E. F. van Beeck	Burden of injury in childhood and adolescence in 8 European countries	2010	Norway	Specific, multicountry	3	Journal article	BMC public health	10	1					45	English	https://bmcpublichealth.biomedcentral.com/articles/10.1186/1471-2458-10-45
I. Soerjomataram, J. Lortet-Tieulent, J. Ferlay, D. Forman, C. Mathers, D. M. Parkin and F. Bray	Estimating and validating disability-adjusted life years at the global level: a methodological framework for cancer	2012	Norway	Specific, multicountry	3	Journal article	BMC medical research methodology	12	1					125	English	https://bmcmedresmethodol.biomedcentral.com/articles/10.1186/1471-2288-12-125
E. E. Agardh, A. K. Danielsson, M. Ramstedt, A. Ledgaard Holm, F. Diderichsen, K. Juel, S. E. Vollset, A. K. Knudsen, J. Minet Kinge and R. White	Alcohol‐attributed disease burden in four Nordic countries: a comparison using the Global Burden of Disease, Injuries and Risk Factors 2013 study	2016	Norway	Specific, multicountry	2	Journal article	Addiction	111	10					1806-1813	English	https://www.ncbi.nlm.nih.gov/pubmed/27085097
M.-J. Mangen, A. Havelaar, J. Haagsma and M. Kretzschmar	The burden of Campylobacter-associated disease in six European countries	2016	Norway	Specific, multicountry	1	Journal article	Microbial Risk Analysis	2-3,	N.A.					48-52	English	http://www.sciencedirect.com/science/article/pii/S2352352216300020
K. Kissimova-Skarbek, D. Pach, E. Płaczkiewicz, M. Szurkowska and Z. Szybiński	Evaluation of the burden of diabetes in Poland	2001	Poland	Specific	1	Journal article	Polskie Archiwum Medycyny Wewnetrznej	106	3					867-873	Polish	https://www.researchgate.net/publication/11436082_Evaluation_of_the_burden_of_diabetes_in_Poland
R. Ö. Saka and J. Kleintjens	The cost and burden of eye diseases and preventable blindness in Poland	2014	Poland	Specific	2	Report				N.A.	Authors	Deloitte	Warsaw	N.A.	English	http://www.zdrowestarzenie.org/Upload/file/day%201%20pdf/11%20R_%20%C3%96mer%20Saka%20The%20cost%20and%20burden%20of%20eye%20diseases%20and%20preventable%20blindness%20in%20Poland.pdf
M. Tainio	Burden of disease caused by local transport in Warsaw, Poland	2015	Poland	Specific	2	Journal article	Journal of Transport & Health	2	3					423-433	English	http://ac.els-cdn.com/S2214140515005125/1-s2.0-S2214140515005125-main.pdf?_tid=ba278360-af2f-11e6-9b93-00000aacb360&acdnat=1479653200_754b5b3b270dc3537b3042947d27f518
M.-J. Mangen, A. Havelaar, J. Haagsma and M. Kretzschmar	The burden of Campylobacter-associated disease in six European countries	2016	Poland	Specific, multicountry	1	Journal article	Microbial Risk Analysis	2-3,	N.A.					48-52	English	http://www.sciencedirect.com/science/article/pii/S2352352216300020
V. Machado, G. Lima, C. Teixeira and M. Felício	Carga Global da Doença na região Norte de Portugal [Global burden of disease in Northern Portugal]	2011	Portugal	Full, sub country	1	Report				N.A.	Northern Region Health Administration, Public Institute	Northern Region Health Administration, Public Institute	Porto	N.A.	English & Portuguese	http://portal.arsnorte.min-saude.pt/portal/page/portal/ARSNorte/Conteúdos/Saúde%20Pública%20Conteudos/Carga_Global_Doenca_Regiao_Norte_2004.pdf
M. Gouveia, M. Borges, J. Costa and A. V. Carneiro	Carga da Doença Atribuível à Hipercolesterolémia em Portugal [18] [Burden of Disease Attributable to Hypercholesterolemia in Portugal [18]]	2004	Portugal	Specific	2	Journal article	Rev Port Cardiol	23	2					255-270	English & Portuguese	https://www.researchgate.net/publication/267426697_R_Carga_da_Doenca_Atribuivel_a_Hipercolesterolemia_em_Portugal_18
M. Borges, M. Gouveia, L. S. Pinheiro, J. Costa, S. Paulo and A. Vaz-Carneiro	B4-01: Smoking attributable mortality in Portugal	2007	Portugal	Specific	2	Journal article	Journal of Thoracic Oncology	2	8					S343	English	http://ac.els-cdn.com/S1556086415338764/1-s2.0-S1556086415338764-main.pdf?_tid=f2ec70bc-af2e-11e6-b849-00000aacb35f&acdnat=1479652866_6f69bcac597c99d8660a2b8d772aa0a9
M. Gouveia, M. Borges, L. Pinheiro, J. Costa, S. Paulo, H. Cortez-Pinto and A. Carneiro	Estudo comparativo dos custos e carga da doença do tabagismo e alcoolismo em Portugal [Comparative study of the costs and burden of smoking and alcoholism in Portugal]	2008	Portugal	Specific	3	Conference Paper				Portugal Without Smoke initiative	Authors	Portugal Without Smoke initiative	Portugal	N.A.	Portuguese	https://sites.google.com/a/hospitaldofuturo.com/teste/psf-2008
M. Borges, M. Gouveia, J. Costa, L. dos Santos Pinheiro, S. Paulo and A. V. Carneiro	Carga da doença atribuível ao tabagismo em Portugal [The burden of disease attributable to smoking in Portugal]	2009	Portugal	Specific	3	Journal article	Revista Portuguesa de Pneumologia (English Edition)	15	6					951-1004	English & Portuguese	https://www.ncbi.nlm.nih.gov/pubmed/19859624
A. Araújo, F. Barata, S. Barroso, P. Cortes, M. Damasceno, A. Parreira, J. Espírito Santo, E. Teixeira and R. Pereira	Custo do tratamento do cancro em Portugal [Cost of cancer treatment in Portugal]	2009	Portugal	Specific	3	Journal article	Acta Med Port	22	5					525-536	Portuguese	http://www.actamedicaportuguesa.com/revista/index.php/amp/article/download/1721/1300
H. Cortez‐Pinto, M. Gouveia, L. Dos Santos Pinheiro, J. Costa, M. Borges and A. V. Carneiro	The burden of disease and the cost of illness attributable to alcohol drinking—results of a national study	2010	Portugal	Specific	2	Journal article	Alcoholism: Clinical and Experimental Research	34	8					1442-1449	English	https://www.ncbi.nlm.nih.gov/pubmed/20528821
M. Borges, M. Gouveia, J. Alarcão, R. Sousa, F. Barata, E. Laranjeira, F. Lopes, B. Parente, L. Pinheiro and M. Teixeira	1047pnon-small cell lung cancer's burden of disease in Portugal	2014	Portugal	Specific	2	Journal article	Annals of Oncology	25	suppl 4					iv360	English	https://academic.oup.com/annonc/article/25/suppl_4/iv360/2241756/1047PNON-SMALL-CELL-LUNG-CANCER-S-BURDEN-OF
M. Gouveia, J. Costa, J. Alarcão, M. Augusto, D. Caldeira, L. Pinheiro, A. V. Carneiro and M. Borges	Carga e custo da fibrilhação auricular em Portugal [Loading and cost of atrial fibrillation in Portugal]	2015	Portugal	Specific	2	Journal article	Revista Portuguesa de Cardiologia	34	1					1-11,	Portuguese	http://ac.els-cdn.com/S0870255114002674/1-s2.0-S0870255114002674-main.pdf?_tid=306d5960-af2f-11e6-9bc6-00000aab0f6b&acdnat=1479652969_5be7ab80abb474ca54591f4359491b76
R. Sousa, F. Fiorentino, J. Alarcão, P. C. Lopes, G. Jesus, J. Costa, M. Gouveia and M. Borges	Female Breast Cancer: burden of disease	2015	Portugal	Specific	2	Presentation				ISPOR 18th Annual European Congress	Authors	ISPOR	Milan	N.A.	English	http://www.ispor.org/ScientificPresentationsDatabase/Presentation/60593
A. Galan	Disability-Adjusted Life Years: A Method for the Analysis of the Burden of Disease	2004	Romania	Full, country	3	Results only				Health systems and their evidence based development: a handbook for teachers, researchers and health professionals	V. Bjegovic and D. Donev	Jacobs	Belgrade	147-148	English	https://www.researchgate.net/publication/257872925_Health_Systems_and_Their_Evidence_Based_Development_A_handbook_for_Teachers_Researchers_and_Health_Professionals
Z. Atanasković-Marković, V. Bjegović, S. Janković, N. Kocev, U. Laaser, J. Marinković, P.-S. L. Marković-Denić Lj, G. Penev, D. Stanisavljević and M. Šantrić-Milićević	The burden of disease and injury in Serbia	2003	Serbia	Full, country	1	Report + Journal articles (2007 + 2010)	The European Journal of Public Health	17	1	N.A.	Authors	Ministry of health of the Republic of Serbia	Belgrade	N.A.	English	http://www.who.int/fctc/reporting/party_reports/R_Serbia_annex6_burden_of_disease_study_2003.pdf https://www.ncbi.nlm.nih.gov/pubmed/16751634 http://www.doiserbia.nb.rs/img/doi/0042-8450/2013/0042-84501200049S.pdf
H. Vlajinac, S. Šipetić-Grujičić, S. Janković, J. Marinković, N. Kocev, L. Marković-Denić and V. Bjegović	Burden of cancer in Serbia	2006	Serbia	Specific	1	Journal article	Croatian medical journal	47	1					134-141	English	https://www.ncbi.nlm.nih.gov/pmc/articles/PMC2080367/pdf/CroatMedJ_47_0134.pdf
H. Vlajinac, S. Sipetic, A. Saulic, Z. Atanackovic, J. Marinković and V. Bjegovic	Burden of ischaemic heart disease and cerebrovascular diseases in Serbia without Kosovo and Metohia, 2000	2006	Serbia	Specific	3	Journal article	European Journal of Cardiovascular Prevention & Rehabilitation	13	5					753-759	English	https://www.ncbi.nlm.nih.gov/pubmed/17001215
Z. Gledovic, H. Vlajinac, T. Pekmezovic, S. Grujicic-Sipetic, A. Grgurevic and D. Pesut	Burden of tuberculosis in Serbia	2006	Serbia	Specific	1	Journal article	American journal of infection control	34	10					676-679	English	https://www.ncbi.nlm.nih.gov/pubmed/17161745
V. Bjegovic, Z. Terzic, J. Marinkovic, N. Lalic, S. Sipetic and U. Laaser	The burden of type 2 diabetes in Serbia and the cost-effectiveness of its management	2007	Serbia	Specific	2	Journal article	The European Journal of Health Economics	8	2					97-103	English	http://download.springer.com/static/pdf/397/art%253A10.1007%252Fs10198-006-0012-7.pdf?originUrl=http%3A%2F%2Flink.springer.com%2Farticle%2F10.1007%2Fs10198-006-0012-7&token2=exp=1479653872~acl=%2Fstatic%2Fpdf%2F397%2Fart%25253A10.1007%25252Fs10198-006-0012-7.pdf%3ForiginUrl%3Dhttp%253A%252F%252Flink.springer.com%252Farticle%252F10.1007%252Fs10198-006-0012-7*~hmac=520fd75064082242ef13ffe595214188c…
K. Paunovic and G. Belojević	Burden of myocardial infarction attributable to road-traffic noise: A pilot study in Belgrade	2014	Serbia	Specific	2	Journal article	Noise and Health	16	73					374	English	http://www.noiseandhealth.org/article.asp?issn=1463-1741;year=2014;volume=16;issue=73;spage=374;epage=379;aulast=Paunovic
R. Šmit and M. J. Postma	The Burden of Tick-Borne Encephalitis in Disability-Adjusted Life Years (DALYs) for Slovenia	2015	Slovenia	Specific	1	Journal article	PLoS One	10	12					e0144988	English	https://www.ncbi.nlm.nih.gov/pmc/articles/PMC4684505/pdf/pone.0144988.pdf
S. Polinder, J. A. Haagsma, H. Toet, M. J. Brugmans and E. F. van Beeck	Burden of injury in childhood and adolescence in 8 European countries	2010	Slovenia	Specific, multicountry	3	Journal article	BMC public health	10	1					45	English	https://bmcpublichealth.biomedcentral.com/articles/10.1186/1471-2458-10-45
F. Catalá López, E. Álvarez Martín, R. Gènova Maleras and C. Morant Ginestar	Relación en España entre la investigación sanitaria financiada por el Sistema Nacional de Salud y la carga de enfermedad en la comunidad [Relationship in Spain between health research funded by the National Health System and burden of disease in the community]	2009	Spain	Full, country	3	Journal article	Revista española de salud pública	83	1					137-151	English	http://scielo.isciii.es/scielo.php?script=sci_arttext&pid=S1135-57272009000100011
F. Catalá-López, A. García-Altés, E. Álvarez-Martín, R. Gènova-Maleras, C. Morant-Ginestar and A. Parada	Burden of disease and economic evaluation of healthcare interventions: are we investigating what really matters?	2011	Spain	Full, country	3	Journal article	BMC health services research	11	1					75	English	https://www.ncbi.nlm.nih.gov/pubmed/21489236
R. Gènova-Maleras, E. Álvarez-Martín, C. Morant-Ginestar, N. F. de Larrea-Baz and F. Catalá-López	Measuring the burden of disease and injury in Spain using disability-adjusted life years: an updated and policy-oriented overview	2012	Spain	Full, country	2	Journal article	Public Health	126	12					1024-1031	English	http://ac.els-cdn.com/S0033350612003186/1-s2.0-S0033350612003186-main.pdf?_tid=277517d0-af2f-11e6-8f71-00000aacb360&acdnat=1479652954_8a43a1c21ec32f07efa148c661a0a8e6
R. Gènova-Maleras, E. Álvarez-Martín, F. Catalá-López, N. F. de Larrea-Baz and C. Morant-Ginestar	Aproximación a la carga de enfermedad de las personas mayores en Espana [Approximation to the burden of disease of the elderly in Spain]	2011	Spain	Full, sub country	3	Journal article	Gaceta Sanitaria	25	2					47-50	Spanish	http://ac.els-cdn.com/S0213911111003244/1-s2.0-S0213911111003244-main.pdf?_tid=2a5b86be-af2f-11e6-9380-00000aab0f26&acdnat=1479652959_55728ebb116fc03f3b9610c7fba9909b
F. Catalá-López, R. Gènova-Maleras, M. Ridao, E. Álvarez, G. Sanfélix-Gimeno, C. Morant and S. Peiró	Burden of disease assessment with summary measures of population health for the Region of Valencia, Spain: a population-based study	2013	Spain	Full, sub country	2	Journal article	Medicina Clínica	140	8					343-350	English	http://www.sciencedirect.com/science/article/pii/S0025775312001947
F. Catala-Lopez, R. Genova-Maleras, E. Alvarez-Martin, N. F. de Larrea-Baz and C. Morant-Ginestar	Burden of disease in adolescents and young people in Spain	2013	Spain	Full, sub country	3	Journal article	Revista de Psiquiatría y Salud Mental (English Edition)	6	2					80-85	English	http://ac.els-cdn.com/S2173505012000945/1-s2.0-S2173505012000945-main.pdf?_tid=fbdd9d68-af2e-11e6-bca1-00000aab0f27&acdnat=1479652881_a92456822734334c3dd000a548e392d6
A. Andreu and E. Ricart	Carga de enfermedad en la comunidad autónoma de Cataluña utilizando años de vida ajustados por discapacidad (2005-2010) [Burden of illness in the Autonomous Community of Catalonia using disability adjusted life years (2005-2010)]	2014	Spain	Full, sub country	1	Journal article	Revista Española de Salud Pública	88	2					279-288	Spanish	http://scielo.isciii.es/scielo.php?script=sci_arttext&pid=S1135-57272014000200010
M. Cortés, J. Pereira, I. Peña-Rey, R. Gènova and C. Amela	Carga de enfermedad atribuible a las afecciones inmunoprevenibles en la población infantojuvenil española [Burden of disease attributable to immunopreventable conditions in the Spanish infantojuvenil population]	2004	Spain	Specific	3	Journal article	Gaceta Sanitaria	18	4					312-320	Spanish	http://scielo.isciii.es/pdf/gs/v18n4/original7.pdf
E. Cubo, E. Alvarez, C. Morant, J. De Pedro Cuesta, P. Martínez Martín, R. Génova and J. M. Freire	Burden of disease related to Parkinson's disease in Spain in the year 2000	2005	Spain	Specific	1	Journal article	Movement disorders	20	11					1481-1487	English	https://www.ncbi.nlm.nih.gov/pubmed/16037922
A. Villaverde-Hueso, E. Sánchez-Valle, E. Alvarez, C. Morant, P. E. Carreira, M. C. Martín-Arribas, R. Gènova, A. Ramírez-González and M. P. de la Paz	Estimating the burden of scleroderma disease in Spain	2007	Spain	Specific	2	Journal article	The Journal of rheumatology	34	11					2236-2242	English	https://www.ncbi.nlm.nih.gov/pubmed/17918783
E. Sánchez-Valle, M. Posada, A. Villaverde-Hueso, E. Touriño, M. J. Ferrari-Arroyo, L. Boada, M. C. Martín-Arribas, R. Canal and J. Fuentes-Biggi	Estimating the burden of disease for autism spectrum disorders in Spain in 2003	2008	Spain	Specific	2	Journal article	Journal of autism and developmental disorders	38	2					288-296	English	http://download.springer.com/static/pdf/639/art%253A10.1007%252Fs10803-007-0393-1.pdf?originUrl=http%3A%2F%2Flink.springer.com%2Farticle%2F10.1007%2Fs10803-007-0393-1&token2=exp=1479654167~acl=%2Fstatic%2Fpdf%2F639%2Fart%25253A10.1007%25252Fs10803-007-0393-1.pdf%3ForiginUrl%3Dhttp%253A%252F%252Flink.springer.com%252Farticle%252F10.1007%252Fs10803-007-0393-1*~hmac=27b75b9317afcda7d1820775f944616bd…
N. F. de Larrea-Baz, E. Álvarez-Martín, C. Morant-Ginestar, R. Gènova-Maleras, Á. Gil, B. Pérez-Gómez and G. López-Abente	Burden of disease due to cancer in Spain	2009	Spain	Specific	1	Journal article	BMC public health	9	1					42	English	https://bmcpublichealth.biomedcentral.com/articles/10.1186/1471-2458-9-42
A. García‐Fulgueiras, R. García‐Pina, C. Morant, N. Fernández de Larrea‐Baz and E. Alvarez	Burden of disease related to hepatitis C and hepatitis B in Spain: a methodological challenge of an unfolding health problem	2011	Spain	Specific	2	Journal article	Journal of viral hepatitis	18	10					e453-e460	English	https://www.ncbi.nlm.nih.gov/pubmed/21914063
G. Manuli	The burden of musculoskeletal disorders in Catalonia	2012	Spain	Specific	1	Thesis (Masters in Occupational Health)				Masters in Occupational Health thesis	Author	Pompeu Fabra University	Barcelona	N.A.	English	https://repositori.upf.edu/handle/10230/19826
D. Rojas-Rueda, A. De Nazelle, O. Teixidó and M. Nieuwenhuijsen	Health impact assessment of increasing public transport and cycling use in Barcelona: a morbidity and burden of disease approach	2013	Spain	Specific	3	Journal article	Preventive medicine	57	5					573-579	English	http://ac.els-cdn.com/S0091743513002739/1-s2.0-S0091743513002739-main.pdf?_tid=9a83d5a4-af2f-11e6-b74c-00000aacb361&acdnat=1479653147_6b3708358b34d1810b724af7909b330b
N. F. de Larrea-Baz, C. Morant-Ginestar, F. Catalá-López, R. Gènova-Maleras and E. Álvarez-Martín	Disability-adjusted Life Years Lost to Ischemic Heart Disease in Spain	2015	Spain	Specific	3	Journal article	Revista Española de Cardiología (English Edition)	68	11					968-975	English	http://ac.els-cdn.com/S1885585715000754/1-s2.0-S1885585715000754-main.pdf?_tid=08671f96-af2f-11e6-9c10-00000aab0f6c&acdnat=1479652902_3aaf5e1cd9baa3585da117eb8974cc38
F. Catalá-López, N. F. de Larrea-Baz, C. Morant-Ginestar, E. Álvarez-Martín, J. Díaz-Guzmán and R. Gènova-Maleras	The national burden of cerebrovascular diseases in Spain: A population-based study using disability-adjusted life years	2015	Spain	Specific	3	Journal article	Medicina Clínica (English Edition)	144	8					353-359	English	http://www.sciencedirect.com/science/article/pii/S0025775314002802
M.-L. Essink-Bot, J. Pereira, C. Packer, M. Schwarzinger and K. Burström	Cross-national comparability of burden of disease estimates: the European Disability Weights Project	2002	Spain	Specific, multicountry	1	Journal article	Bulletin of the World Health Organization	80	8					644-652	English	https://www.ncbi.nlm.nih.gov/pmc/articles/PMC2567594/pdf/12219156.pdf
M. E. Kruijshaar and J. J. Barendregt	The breast cancer related burden of morbidity and mortality in six European countries	2004	Spain	Specific, multicountry	1	Journal article	The European Journal of Public Health	14	2					141-146	English	http://eurpub.oxfordjournals.org/content/eurpub/14/2/141.full.pdf
J. Darbà, L. Kaskens, B. Detournay, W. Kern, A. Nicolucci, D. Orozco-Beltrán and A. R. de Arellano	Disability-adjusted life years lost due to diabetes in France, Italy, Germany, Spain, and the United Kingdom: a burden of illness study	2015	Spain	Specific, multicountry	1	Journal article	Clinicoeconomics Outcomes Res	7						163	English	https://www.ncbi.nlm.nih.gov/pmc/articles/PMC4376119/
M.-J. Mangen, A. Havelaar, J. Haagsma and M. Kretzschmar	The burden of Campylobacter-associated disease in six European countries	2016	Spain	Specific, multicountry	1	Journal article	Microbial Risk Analysis	2-3,	N.A.					48-52	English	http://www.sciencedirect.com/science/article/pii/S2352352216300020
R. Ljung, S. Peterson, J. Hallqvist, I. Heimerson and F. Diderichsen	Socioeconomic differences in the burden of disease in Sweden	2005	Sweden	Extensive	3	Journal article	Bulletin of the World Health Organization	83	2					92-99	English	https://www.ncbi.nlm.nih.gov/pmc/articles/PMC2623819/pdf/15744401.pdf
S. Peterson, I. Backlund and F. Diderichsen	Burden of disease in Sweden–a Swedish DALY calculation	1998	Sweden	Full, country	3	Citation only				Burden of disease in Sweden–a Swedish DALY calculation	?	National Public Health Institute	Stockholm	50	English	http://www.who.int/bulletin/volumes/83/2/92.pdf
P. Allebeck, T. Moradi and A. Jacobsson	Sjukdomsbördan i Sverige och dess riskfaktorer Svensk tillämpning av WHO:s "DALY-metod" för beräkning av sjukdomsbörda och riskfaktorer [The burden of disease in Sweden its risk factors - Swedish implementation of the WHO's "DALY method ' calculating the burden of disease and risk factors]	2006	Sweden	Full, country	1	Report				N.A.	Authors	Karolinska Institute S. N. I. o. P. H. (FHI)	Solna	N.A.	Swedish	https://www.folkhalsomyndigheten.se/contentassets/f803a800750a41338623267bcfc78ce8/a20064_dalys0606.pdf
E. E. Agardh, A. Sidorchuk, J. Hallqvist, R. Ljung, S. Peterson, T. Moradi and P. Allebeck	Burden of type 2 diabetes attributed to lower educational levels in Sweden	2011	Sweden	Specific	2	Journal article	Population health metrics	9	1					60	English	https://www.ncbi.nlm.nih.gov/pubmed/22176634
M. Tainio, D. Olkowicz, G. Teresiński, A. De Nazelle and M. J. Nieuwenhuijsen	Severity of injuries in different modes of transport, expressed with disability-adjusted life years (DALYs)	2014	Sweden	Specific	3	Journal article	BMC public health	14	1					765	English	https://bmcpublichealth.biomedcentral.com/articles/10.1186/1471-2458-14-765
M.-L. Essink-Bot, J. Pereira, C. Packer, M. Schwarzinger and K. Burström	Cross-national comparability of burden of disease estimates: the European Disability Weights Project	2002	Sweden	Specific, multicountry	1	Journal article	Bulletin of the World Health Organization	80	8					644-652	English	https://www.ncbi.nlm.nih.gov/pmc/articles/PMC2567594/pdf/12219156.pdf
M. E. Kruijshaar and J. J. Barendregt	The breast cancer related burden of morbidity and mortality in six European countries	2004	Sweden	Specific, multicountry	1	Journal article	The European Journal of Public Health	14	2					141-146	English	http://eurpub.oxfordjournals.org/content/eurpub/14/2/141.full.pdf
E. E. Agardh, A. K. Danielsson, M. Ramstedt, A. Ledgaard Holm, F. Diderichsen, K. Juel, S. E. Vollset, A. K. Knudsen, J. Minet Kinge and R. White	Alcohol‐attributed disease burden in four Nordic countries: a comparison using the Global Burden of Disease, Injuries and Risk Factors 2013 study	2016	Sweden	Specific, multicountry	2	Journal article	Addiction	111	10					1806-1813	English	https://www.ncbi.nlm.nih.gov/pubmed/27085097
D. Schopper, J. Pereira, A. Torres, N. Cuende, M. Alonso, A. Baylin, C. Ammon and A. Rougemont	Estimating the burden of disease in one Swiss canton: what do disability adjusted life years (DALY) tell us?	2000	Switzerland	Full, sub country	2	Journal article	International Journal of Epidemiology	29	5					871-877	English	http://ije.oxfordjournals.org/content/29/5/871.full.pdf
M. Roerecke, J. Rehm and J. Patra	Alcohol Consumption and Burden of Disease: Germany and Switzerland	2010	Switzerland	Specific, multicountry	2	Book chapter				Handbook of Disease Burdens and Quality of Life Measures [ISBN: 387786643]	Victor R. Preedy and Ronald R. Watson	Springer	New York	1603-1617	English	https://link.springer.com/referenceworkentry/10.1007%2F978-0-387-78665-0_93
Ersoy, et al.	National Burden of Disease and Cost Effectiveness Project	2004	Turkey	Full, country	1	Report				Turkish burden of disease project	Authors	Başkent University Ministry of Health (RSHMB- the School of Public Health)	Turkey	N.A.	English	http://www.toraks.org.tr/userfiles/file/ulusal_hastalik_yuku_burdenofdiseaseENG.pdf
C. Bowie, S. Beck, A. Stevan, G. Bevan, J. Raftery, F. Silverton and A. Stevens	Estimating the burden of disease in an English region	1997	United Kingdom	Extensive	3	Journal article	Journal of Public Health Medicine	19	1					87-92	English	https://oup.silverchair-cdn.com/oup/backfile/Content_public/Journal/jpubhealth/19/1/10.1093/oxfordjournals.pubmed.a024595/2/19-1-87.pdf?Expires=1503934851&Signature=KkjPVId7YQPXVv6XlVEaGMqMQi05alUwQKpnU8kwhoj4VqmEyJ9R-MKSfA8lHUwLipwGWlwaC9mQJJM59fhCZGUD2jrZVeEj-clzdKkH4lL~1zXnMgNO4LgcW7XbCWSIyO7X6IbtzXTxX~x0RwaWmz329Zvr5SakvF64LZ0RkWowPrwlr5~fK-scLRNXcNxIcSYy5Wwnbe7Od8SQm6DFhsjhWiZTWe0FqhuGIsoLIH…
S. Hollinghurst, G. Bevan and C. Bowie	Estimating the “avoidable” burden of disease by Disability Adjusted Life Years (DALYs)	2000	United Kingdom	Extensive	3	Journal article	Health care management science	3	1					9-21,	English	https://link.springer.com/article/10.1023/A:1019016702081
J. N. Newton, A. D. Briggs, C. J. Murray, D. Dicker, K. J. Foreman, H. Wang, M. Naghavi, M. H. Forouzanfar, S. L. Ohno and R. M. Barber	Changes in health in England, with analysis by English regions and areas of deprivation, 1990–2013: a systematic analysis for the Global Burden of Disease Study 2013	2015	United Kingdom	Full, country	2	Journal article	The Lancet	386	10010					2257-2274	English	http://ac.els-cdn.com/S0140673615001956/1-s2.0-S0140673615001956-main.pdf?_tid=8394a3c0-a5af-11e6-a279-00000aacb362&acdnat=1478608572_bbd39748e7cf8c8b2e15215b6fc5570e
H. Dodhia and K. Phillips	Measuring burden of disease in two inner London boroughs using Disability Adjusted Life Years	2008	United Kingdom	Full, sub country	1	Journal article	Journal of Public Health	30	3					313-321	English	http://jpubhealth.oxfordjournals.org/content/30/3/313.full.pdf#page=1&view=FitH
J. F. Rushby and K. Hanson	Calculating and presenting disability adjusted life years (DALYs) in cost-effectiveness analysis	2001	United Kingdom	Specific	2	Journal article	Health policy and planning	16	3					326-331	English	https://www.ncbi.nlm.nih.gov/pubmed/11527874
L. Fewtrell and D. Kay	An attempt to quantify the health impacts of flooding in the UK using an urban case study	2008	United Kingdom	Specific	3	Journal article	Public Health	122	5					446-451	English	http://ac.els-cdn.com/S0033350607003198/1-s2.0-S0033350607003198-main.pdf?_tid=2db6ca82-a5af-11e6-8cfc-00000aacb361&acdnat=1478608428_97939a239e3d9d1c0af06c89f7f77777
R. Balakrishnan, S. Allender, P. Scarborough, P. Webster and M. Rayner	The burden of alcohol-related ill health in the United Kingdom	2009	United Kingdom	Specific	2	Journal article	Journal of Public Health	31	3					366-373	English	https://academic.oup.com/jpubhealth/article/31/3/366/1561695
N. Jayatilleke, N. Pashayan and J. Powles	Burden of disease due to cancer in England and Wales	2011	United Kingdom	Specific	1	Journal article	Journal of Public Health	34	2					287-295	English	http://jpubhealth.oxfordjournals.org/content/34/2/287.full.pdf
H. Dodhia, K. Phillips, M.-I. Zannou, M. Airoldi and G. Bevan	Modelling the impact on avoidable cardiovascular disease burden and costs of interventions to lower SBP in the England population	2012	United Kingdom	Specific	1	Journal article	Journal of hypertension	30	1					217-226	English	https://www.ncbi.nlm.nih.gov/pubmed/22080224
M. A. T. Dallat, I. Soerjomataram, R. F. Hunter, M. A. Tully, K. J. Cairns and F. Kee	Urban greenways have the potential to increase physical activity levels cost-effectively	2013	United Kingdom	Specific	3	Journal article	The European Journal of Public Health	24	2					190-195	English	https://academic.oup.com/eurpub/article/24/2/190/446628/Urban-greenways-have-the-potential-to-increase
F. I. Lewis and P. R. Torgerson	The current and future burden of late-onset dementia in the United Kingdom: Estimates and interventions	2016	United Kingdom	Specific	3	Journal article Has since been updated with a 2017 publication	Alzheimer's & Dementia	13	1					1-7,	English	http://dx.doi.org/10.1016/j.jalz.2016.03.013
M.-L. Essink-Bot, J. Pereira, C. Packer, M. Schwarzinger and K. Burström	Cross-national comparability of burden of disease estimates: the European Disability Weights Project	2002	United Kingdom	Specific, multicountry	1	Journal article	Bulletin of the World Health Organization	80	8					644-652	English	https://www.ncbi.nlm.nih.gov/pmc/articles/PMC2567594/pdf/12219156.pdf
M. E. Kruijshaar and J. J. Barendregt	The breast cancer related burden of morbidity and mortality in six European countries	2004	United Kingdom	Specific, multicountry	1	Journal article	The European Journal of Public Health	14	2					141-146	English	http://eurpub.oxfordjournals.org/content/eurpub/14/2/141.full.pdf
S. Polinder, W. J. Meerding, S. Mulder, E. Petridou and E. van Beeck	Assessing the burden of injury in six European countries	2007	United Kingdom	Specific, multicountry	1	Journal article	Bulletin of the World Health Organization	85	1					27-34	English	https://www.ncbi.nlm.nih.gov/pubmed/17242755
S. Polinder, J. A. Haagsma, H. Toet, M. J. Brugmans and E. F. van Beeck	Burden of injury in childhood and adolescence in 8 European countries	2010	United Kingdom	Specific, multicountry	3	Journal article	BMC public health	10	1					45	English	https://bmcpublichealth.biomedcentral.com/articles/10.1186/1471-2458-10-45
M.-J. Mangen, A. Havelaar, J. Haagsma and M. Kretzschmar	The burden of Campylobacter-associated disease in six European countries	2016	United Kingdom	Specific, multicountry	1	Journal article	Microbial Risk Analysis	2-3,	N.A.					48-52	English	http://www.sciencedirect.com/science/article/pii/S2352352216300020
J. Darbà, L. Kaskens, B. Detournay, W. Kern, A. Nicolucci, D. Orozco-Beltrán and A. R. de Arellano	Disability-adjusted life years lost due to diabetes in France, Italy, Germany, Spain, and the United Kingdom: a burden of illness study	2015	United Kingdom	Specific, multicountry	1	Journal article	Clinicoeconomics Outcomes Res	7						163	English	https://www.ncbi.nlm.nih.gov/pmc/articles/PMC4376119/
